# Supplementary material for: Tetra­aqua­bis[μ-N-(5-nitro-2-oxido­benzyl­idene)glycylglycinato]manganese(II)dinickel(II) tetra­hydrate
Source: Acta Crystallogr Sect E Struct Rep Online. 2010 Mar 31;66(Pt 4):m471–2. doi: 10.1107/S1600536810011293 (PMC2983766; doi:10.1107/S1600536810011293)
Supplement: Supplementary file 1 [file e-66-0m471-sup1.cif]

##############################################################################
###                                                                        ###
###        Electronic paper (Acta Crystallographica Section E)             ###
###                                                                        ###
##############################################################################
#                                                                            #
# This CIF contains the data in a paper accepted for publication in Acta     #
# Crystallographica Section E. It conforms to the requirements of Notes      #
# for Authors for Section E, and has been peer reviewed under the auspices   #
# of the IUCr Commission on Journals.                                        #
#                                                                            #
# Full details of the Crystallographic Information File format               #
# are given in the paper "The Crystallographic Information File (CIF):       #
# a New Standard Archive File for Crystallography" by S. R. Hall, F. H.      #
# Allen and I. D. Brown [Acta Cryst. (1991), A47, 655-685].                  #
#                                                                            #
# The current version of the core CIF dictionary is obtainable from          #
# ftp://ftp.iucr.org/pub/cif_core.dic. The current version number is 2.4.    #
#                                                                            #
# Software is freely available for graphical display of the structure(s) in  #
# this CIF.  For information consult the CIF home page http://www.iucr.org/  #
# cif/home.html                                                              #
#                                                                            #
# This file may be used for bona fide research purposes within the           #
# scientific community so long as proper attribution is given to the journal # 
# article from which it was obtained.                                        #
#                                                                            #
##############################################################################
                                             
data_I
_audit_creation_method     SHELXL-97
_chemical_name_systematic
;
Tetraaquabis[\m-<i>N</i>-(5-nitro-2-
oxidobenzylidene)glycylglycinato]manganese(II)dinickel(II) tetrahydrate
;
_chemical_name_common     ?
_chemical_formula_moiety     'C22 H24 Mn N6 Ni2 O16, 4(H2 O)'
_chemical_formula_sum     'C22 H32 Mn N6 Ni2 O20'
_chemical_formula_iupac     '[Mn Ni2 (C11 H8 N3 O6)2 (H2 O)4], 4H2 O'
_chemical_formula_weight     872.90
_chemical_melting_point     ?
_symmetry_cell_setting     Monoclinic
_symmetry_space_group_name_H-M     'P 21/n'
_symmetry_space_group_name_Hall     '-P 2yn'
loop_
    _symmetry_equiv_pos_as_xyz
    'x, y, z'
    '-x+1/2, y+1/2, -z+1/2'
    '-x, -y, -z'
    'x-1/2, -y-1/2, z-1/2'
_cell_length_a     7.2500(10)
_cell_length_b     11.581(2)
_cell_length_c     38.058(6)
_cell_angle_alpha     90.00
_cell_angle_beta     90.290(10)
_cell_angle_gamma     90.00
_cell_volume     3195.4(9)
_cell_formula_units_Z     4
_cell_measurement_reflns_used     2635
_cell_measurement_theta_min     1.84
_cell_measurement_theta_max     25
_cell_measurement_temperature     293(2)
_exptl_crystal_description     block
_exptl_crystal_colour     orange
_exptl_crystal_size_max     0.25
_exptl_crystal_size_mid     0.20
_exptl_crystal_size_min     0.15
_exptl_crystal_density_diffrn     1.814
_exptl_crystal_density_meas     ?
_exptl_crystal_density_method     'not measured'
_exptl_crystal_F_000     1788
_exptl_absorpt_coefficient_mu     1.652
_exptl_absorpt_correction_type     multi-scan
_exptl_absorpt_process_details     '(SADABS; Bruker 2003)'
_exptl_absorpt_correction_T_min     0.68
_exptl_absorpt_correction_T_max     0.78
_exptl_special_details
;
;
_diffrn_ambient_temperature     293(2)
_diffrn_radiation_type     MoK\a
_diffrn_radiation_wavelength     0.71073
_diffrn_radiation_source     'fine-focus sealed tube'
_diffrn_radiation_monochromator     graphite
_diffrn_measurement_device_type     'Bruker SMART CCD'
_diffrn_measurement_method     '2\q/\w scans'
_diffrn_detector_area_resol_mean     ?
_diffrn_reflns_number     15513
_diffrn_reflns_av_R_equivalents     0.1111
_diffrn_reflns_av_sigmaI/netI     0.1682
_diffrn_reflns_theta_min     1.84
_diffrn_reflns_theta_max     25.00
_diffrn_reflns_theta_full     25.00
_diffrn_measured_fraction_theta_max     0.996
_diffrn_measured_fraction_theta_full     0.996
_diffrn_reflns_limit_h_min     -8
_diffrn_reflns_limit_h_max     8
_diffrn_reflns_limit_k_min     -13
_diffrn_reflns_limit_k_max     13
_diffrn_reflns_limit_l_min     -36
_diffrn_reflns_limit_l_max     45
_diffrn_standards_number     ?
_diffrn_standards_interval_count     ?
_diffrn_standards_interval_time     ?
_diffrn_standards_decay_%     ?
_refine_special_details
;
Refinement of <i>F</i>^2^ against ALL reflections. The weighted <i>R</i>-factor
wR and goodness of fit <i>S</i> are based on <i>F</i>^2^, conventional
<i>R</i>-factors <i>R</i> are based on <i>F</i>, with <i>F</i> set to zero for
negative <i>F</i>^2^. The threshold expression of <i>F</i>^2^ >
\s(<i>F</i>^2^) is used only for calculating <i>R</i>-factors(gt) etc. and is
not relevant to the choice of reflections for refinement. <i>R</i>-factors
based on <i>F</i>^2^ are statistically about twice as large as those based on
<i>F</i>, and <i>R</i>- factors based on ALL data will be even larger.
;
_reflns_number_total     5600
_reflns_number_gt     2635
_reflns_threshold_expression     I>2sigma(I)
_refine_ls_structure_factor_coef     Fsqd
_refine_ls_matrix_type     full
_refine_ls_R_factor_all     0.1425
_refine_ls_R_factor_gt     0.0652
_refine_ls_wR_factor_gt     0.1477
_refine_ls_wR_factor_ref     0.1608
_refine_ls_goodness_of_fit_ref     0.931
_refine_ls_restrained_S_all     0.924
_refine_ls_number_reflns     5600
_refine_ls_number_parameters     460
_refine_ls_number_restraints     387
_refine_ls_hydrogen_treatment     'constr'
_refine_ls_weighting_scheme     calc
_refine_ls_weighting_details
         'calc w=1/[\s^2^(Fo^2^)+(0.0546P)^2^+0.0000P] where P=(Fo^2^+2Fc^2^)/3'
_atom_sites_solution_hydrogens     geom
_atom_sites_solution_primary     direct
_atom_sites_solution_secondary     difmap
_refine_ls_shift/su_max     0.000
_refine_ls_shift/su_mean     0.000
_refine_diff_density_max     0.591
_refine_diff_density_min     -0.536
_refine_ls_extinction_method     none
_refine_ls_extinction_coef     ?
loop_
    _atom_type_symbol
    _atom_type_description
    _atom_type_scat_dispersion_real
    _atom_type_scat_dispersion_imag
    _atom_type_scat_source
    'C' 'C' 0.0033 0.0016
                         'International Tables Vol C Tables 4.2.6.8 and 6.1.1.4'
    'H' 'H' 0.0000 0.0000
                         'International Tables Vol C Tables 4.2.6.8 and 6.1.1.4'
    'O' 'O' 0.0106 0.0060
                         'International Tables Vol C Tables 4.2.6.8 and 6.1.1.4'
    'N' 'N' 0.0061 0.0033
                         'International Tables Vol C Tables 4.2.6.8 and 6.1.1.4'
    'Ni' 'Ni' 0.3393 1.1124
                         'International Tables Vol C Tables 4.2.6.8 and 6.1.1.4'
    'Mn' 'Mn' 0.3368 0.7283
                         'International Tables Vol C Tables 4.2.6.8 and 6.1.1.4'
_computing_data_collection     'SMART (Bruker, 2003)'
_computing_cell_refinement     'SAINT (Bruker, 2003)'
_computing_data_reduction     'SAINT (Bruker, 2003)'
_computing_structure_solution     'SHELXS97 (Sheldrick, 2008)'
_computing_structure_refinement     'SHELXL97 (Sheldrick, 2008)'
_computing_molecular_graphics     'XP in SHELXTL (Sheldrick, 2008)'
_computing_publication_material     'DIAMOND (Brandenburg, 2000)'
loop_
    _atom_site_type_symbol
    _atom_site_label
    _atom_site_fract_x
    _atom_site_fract_y
    _atom_site_fract_z
    _atom_site_U_iso_or_equiv
    _atom_site_adp_type
    _atom_site_calc_flag
    _atom_site_refinement_flags
    _atom_site_occupancy
    _atom_site_disorder_assembly
    _atom_site_disorder_group
    Ni Ni1 -0.13915(11) 0.32785(5) 0.362499(18) 0.0266(2) Uani d U 1 . .
    Ni Ni2 0.13623(11) -0.16406(5) 0.138128(18) 0.0263(2) Uani d U 1 . .
    Mn Mn1 0.07802(13) 0.22949(7) 0.21569(2) 0.0299(2) Uani d U 1 . .
    C C1 -0.2519(8) 0.2158(5) 0.42448(14) 0.0343(6) Uani d U 1 . .
    C C2 -0.2786(8) 0.1139(5) 0.44456(14) 0.0363(7) Uani d U 1 . .
    H H2A -0.2503 0.0425 0.4347 0.044 Uiso calc R 1 . .
    C C3 -0.3441(8) 0.1186(5) 0.47744(15) 0.0376(7) Uani d U 1 . .
    H H3A -0.3623 0.0506 0.4900 0.045 Uiso calc R 1 . .
    C C4 -0.3853(8) 0.2253(5) 0.49316(14) 0.0397(6) Uani d U 1 . .
    C C5 -0.3575(8) 0.3253(5) 0.47496(14) 0.0365(7) Uani d U 1 . .
    H H5A -0.3839 0.3956 0.4856 0.044 Uiso calc R 1 . .
    C C6 -0.2909(8) 0.3237(5) 0.44104(14) 0.0348(6) Uani d U 1 . .
    C C7 -0.2654(8) 0.4335(5) 0.42340(14) 0.0345(7) Uani d U 1 . .
    H H7A -0.2963 0.5003 0.4356 0.041 Uiso calc R 1 . .
    C C8 -0.1714(8) 0.5609(4) 0.37804(14) 0.0351(7) Uani d U 1 . .
    H H8A -0.0790 0.6008 0.3920 0.042 Uiso calc R 1 . .
    H H8B -0.2845 0.6056 0.3786 0.042 Uiso calc R 1 . .
    C C9 -0.1063(8) 0.5487(4) 0.34098(14) 0.0332(7) Uani d U 1 . .
    C C10 -0.0249(8) 0.4045(4) 0.29709(14) 0.0341(7) Uani d U 1 . .
    H H10A 0.0979 0.4339 0.2925 0.041 Uiso calc R 1 . .
    H H10B -0.1076 0.4318 0.2788 0.041 Uiso calc R 1 . .
    C C11 -0.0235(8) 0.2740(5) 0.29821(14) 0.0363(6) Uani d U 1 . .
    C C12 0.2613(8) -0.1431(4) 0.06885(14) 0.0341(6) Uani d U 1 . .
    C C13 0.3061(8) -0.0732(5) 0.03937(14) 0.0353(7) Uani d U 1 . .
    H H13B 0.2925 0.0065 0.0407 0.042 Uiso d R 1 . .
    C C14 0.3657(8) -0.1209(5) 0.00931(15) 0.0368(7) Uani d U 1 . .
    H H14B 0.3987 -0.0733 -0.0093 0.044 Uiso d R 1 . .
    C C15 0.3803(8) -0.2388(5) 0.00598(14) 0.0378(6) Uani d U 1 . .
    C C16 0.3400(8) -0.3108(5) 0.03311(14) 0.0355(7) Uani d U 1 . .
    H H16B 0.3521 -0.3903 0.0304 0.043 Uiso calc R 1 . .
    C C17 0.2800(8) -0.2648(5) 0.06529(14) 0.0334(6) Uani d U 1 . .
    C C18 0.2295(8) -0.3429(4) 0.09273(14) 0.0316(7) Uani d U 1 . .
    H H18A 0.2388 -0.4216 0.0882 0.038 Uiso d R 1 . .
    C C19 0.1324(8) -0.4005(4) 0.14912(13) 0.0322(7) Uani d U 1 . .
    H H19A 0.2407 -0.4471 0.1540 0.039 Uiso d R 1 . .
    H H19B 0.0356 -0.4507 0.1403 0.039 Uiso d R 1 . .
    C C20 0.0680(8) -0.3401(4) 0.18241(14) 0.0313(7) Uani d U 1 . .
    C C21 0.0135(8) -0.1520(4) 0.20698(14) 0.0313(7) Uani d U 1 . .
    H H21A 0.0953 -0.1595 0.2271 0.038 Uiso d R 1 . .
    H H21B -0.1113 -0.1692 0.2144 0.038 Uiso d R 1 . .
    C C22 0.0243(8) -0.0315(4) 0.19229(14) 0.0326(6) Uani d U 1 . .
    N N1 -0.4516(7) 0.2300(4) 0.52840(12) 0.0482(8) Uani d U 1 . .
    N N2 -0.2042(7) 0.4442(4) 0.39261(11) 0.0345(7) Uani d U 1 . .
    N N3 -0.0881(6) 0.4422(3) 0.33140(11) 0.0326(7) Uani d U 1 . .
    N N4 0.4505(7) -0.2882(4) -0.02607(12) 0.0437(8) Uani d U 1 . .
    N N5 0.1731(6) -0.3116(3) 0.12300(11) 0.0310(7) Uani d U 1 . .
    N N6 0.0683(6) -0.2311(3) 0.17905(11) 0.0304(7) Uani d U 1 . .
    O O1 -0.1939(5) 0.2064(3) 0.39269(9) 0.0344(7) Uani d U 1 . .
    O O2 -0.4768(7) 0.1386(4) 0.54427(11) 0.0642(12) Uani d U 1 . .
    O O3 -0.4846(7) 0.3229(4) 0.54206(11) 0.0600(11) Uani d U 1 . .
    O O4 -0.0787(6) 0.6368(3) 0.32280(10) 0.0368(10) Uani d U 1 . .
    O O5 0.0188(6) 0.2181(3) 0.27154(10) 0.0417(7) Uani d U 1 . .
    O O6 -0.0703(5) 0.2253(3) 0.32661(9) 0.0366(7) Uani d U 1 . .
    O O7 0.2050(5) -0.0921(3) 0.09717(9) 0.0348(7) Uani d U 1 . .
    O O8 0.4990(6) -0.2206(3) -0.04983(10) 0.0560(11) Uani d U 1 . .
    O O9 0.4621(6) -0.3915(3) -0.02960(11) 0.0560(11) Uani d U 1 . .
    O O10 0.0257(5) -0.3997(3) 0.20923(9) 0.0341(10) Uani d U 1 . .
    O O11 -0.0247(5) 0.0516(3) 0.21069(9) 0.0353(7) Uani d U 1 . .
    O O12 0.0853(5) -0.0228(3) 0.16104(9) 0.0316(7) Uani d U 1 . .
    O O13 -0.1904(5) 0.2964(3) 0.20329(11) 0.0541(10) Uani d U 1 . .
    H H13A -0.2458 0.3118 0.2223 0.081 Uiso d R 1 . .
    H H13D -0.2508 0.2456 0.1919 0.081 Uiso d R 1 . .
    O O14 0.3433(5) 0.1613(3) 0.22748(10) 0.0437(9) Uani d U 1 . .
    H H14A 0.3580 0.1596 0.2496 0.066 Uiso d R 1 . .
    H H14D 0.4251 0.2044 0.2184 0.066 Uiso d R 1 . .
    O O15 0.1896(6) 0.4015(3) 0.21661(10) 0.0427(10) Uani d U 1 . .
    H H15B 0.3018 0.3994 0.2102 0.064 Uiso d R 1 . .
    H H15C 0.1284 0.4438 0.2025 0.064 Uiso d R 1 . .
    O O16 0.1345(6) 0.2113(3) 0.15781(9) 0.0425(10) Uani d U 1 . .
    H H16C 0.2093 0.1558 0.1547 0.064 Uiso d R 1 . .
    H H16D 0.0341 0.1973 0.1470 0.064 Uiso d R 1 . .
    O O17 0.5613(6) 0.4713(3) 0.21007(11) 0.0573(15) Uani d . 1 . .
    H H17B 0.5287 0.5210 0.1948 0.086 Uiso d R 1 . .
    H H17C 0.5642 0.5026 0.2302 0.086 Uiso d R 1 . .
    O O18 0.3366(6) 0.3427(4) 0.11301(11) 0.0700(17) Uani d . 1 . .
    H H18B 0.3322 0.3135 0.0925 0.105 Uiso d R 1 . .
    H H18D 0.4479 0.3445 0.1201 0.105 Uiso d R 1 . .
    O O19 0.6018(6) 0.4872(3) 0.13746(11) 0.0641(16) Uani d . 1 . .
    H H19C 0.6778 0.5328 0.1473 0.096 Uiso d R 1 . .
    H H19E 0.5347 0.5248 0.1231 0.096 Uiso d R 1 . .
    O O20 0.8821(7) 0.3487(4) 0.11641(12) 0.0738(17) Uani d . 1 . .
    H H20D 0.7738 0.3294 0.1225 0.089 Uiso d R 1 . .
    H H20A 0.8938 0.3398 0.0944 0.111 Uiso d R 1 . .
loop_
    _atom_site_aniso_label
    _atom_site_aniso_U_11
    _atom_site_aniso_U_22
    _atom_site_aniso_U_33
    _atom_site_aniso_U_12
    _atom_site_aniso_U_13
    _atom_site_aniso_U_23
    Ni1 0.0393(5) 0.0211(3) 0.0196(4) 0.0026(4) 0.0049(3) 0.0005(3)
    Ni2 0.0400(5) 0.0171(3) 0.0220(4) 0.0029(4) 0.0017(3) 0.0001(3)
    Mn1 0.0426(6) 0.0215(4) 0.0256(5) 0.0016(4) 0.0047(4) 0.0000(4)
    C1 0.0433(13) 0.0324(10) 0.0274(10) -0.0038(12) 0.0070(11) 0.0030(9)
    C2 0.0443(15) 0.0348(11) 0.0298(12) -0.0036(14) 0.0056(13) 0.0047(11)
    C3 0.0459(16) 0.0371(11) 0.0298(12) -0.0078(14) 0.0054(13) 0.0061(11)
    C4 0.0496(13) 0.0406(11) 0.0290(10) -0.0097(12) 0.0070(11) 0.0015(9)
    C5 0.0453(15) 0.0364(12) 0.0280(11) -0.0070(14) 0.0056(13) -0.0010(10)
    C6 0.0435(13) 0.0340(10) 0.0270(10) -0.0038(12) 0.0064(11) -0.0004(9)
    C7 0.0456(15) 0.0318(11) 0.0262(11) 0.0000(14) 0.0100(13) -0.0031(10)
    C8 0.0508(15) 0.0250(11) 0.0295(11) 0.0019(14) 0.0100(13) -0.0024(10)
    C9 0.0478(15) 0.0230(10) 0.0289(12) -0.0008(13) 0.0093(13) 0.0001(9)
    C10 0.0487(15) 0.0253(10) 0.0283(12) -0.0046(14) 0.0134(13) -0.0020(10)
    C11 0.0538(13) 0.0254(10) 0.0299(9) -0.0030(12) 0.0157(11) -0.0046(10)
    C12 0.0466(13) 0.0292(10) 0.0265(10) -0.0019(12) 0.0043(11) 0.0014(9)
    C13 0.0474(15) 0.0316(12) 0.0270(12) -0.0032(14) 0.0034(13) 0.0023(10)
    C14 0.0479(16) 0.0354(11) 0.0272(12) -0.0055(14) 0.0026(13) 0.0010(11)
    C15 0.0496(13) 0.0355(10) 0.0284(10) -0.0063(12) 0.0025(11) -0.0018(9)
    C16 0.0456(15) 0.0319(12) 0.0289(11) -0.0040(14) 0.0031(12) -0.0031(10)
    C17 0.0440(13) 0.0289(10) 0.0273(10) -0.0019(12) 0.0025(11) -0.0010(9)
    C18 0.0443(15) 0.0235(12) 0.0270(11) -0.0010(14) 0.0024(12) -0.0038(10)
    C19 0.0475(15) 0.0201(11) 0.0289(11) 0.0005(14) 0.0033(13) -0.0006(10)
    C20 0.0469(15) 0.0200(10) 0.0271(11) 0.0006(13) 0.0028(13) 0.0004(10)
    C21 0.0449(15) 0.0207(10) 0.0284(12) -0.0008(13) 0.0071(13) -0.0008(10)
    C22 0.0470(13) 0.0206(9) 0.0302(11) -0.0008(12) 0.0068(11) -0.0020(9)
    N1 0.0628(17) 0.0497(13) 0.0323(13) -0.0140(15) 0.0127(14) 0.0000(11)
    N2 0.0492(16) 0.0281(10) 0.0263(11) 0.0012(13) 0.0098(12) -0.0012(9)
    N3 0.0476(15) 0.0235(9) 0.0269(11) -0.0038(13) 0.0113(13) -0.0022(9)
    N4 0.0584(17) 0.0394(12) 0.0333(13) -0.0085(15) 0.0088(14) -0.0036(11)
    N5 0.0449(15) 0.0201(10) 0.0279(10) -0.0002(13) 0.0050(12) -0.0022(9)
    N6 0.0456(15) 0.0191(9) 0.0267(11) -0.0012(13) 0.0060(12) 0.0002(9)
    O1 0.0462(18) 0.0298(12) 0.0272(11) -0.0009(15) 0.0069(13) 0.0017(10)
    O2 0.096(3) 0.0608(15) 0.0361(19) -0.018(2) 0.025(2) 0.0044(16)
    O3 0.080(3) 0.0618(15) 0.038(2) -0.005(2) 0.027(2) -0.0038(16)
    O4 0.052(2) 0.0251(14) 0.0339(18) -0.0018(18) 0.0044(18) 0.0058(14)
    O5 0.0627(16) 0.0301(13) 0.0324(10) -0.0030(15) 0.0174(11) -0.0070(10)
    O6 0.0546(18) 0.0226(11) 0.0327(11) -0.0025(15) 0.0165(14) -0.0039(10)
    O7 0.0515(18) 0.0264(12) 0.0267(11) -0.0008(15) 0.0055(13) 0.0021(10)
    O8 0.082(3) 0.0493(17) 0.0368(17) -0.012(2) 0.0166(19) -0.0006(16)
    O9 0.083(3) 0.0416(14) 0.043(2) -0.008(2) 0.016(2) -0.0106(15)
    O10 0.048(2) 0.0242(16) 0.0300(16) 0.0045(18) 0.0046(17) 0.0047(13)
    O11 0.0509(15) 0.0233(9) 0.0319(14) -0.0016(11) 0.0061(13) -0.0050(10)
    O12 0.0471(18) 0.0172(11) 0.0305(12) -0.0018(14) 0.0082(13) -0.0013(10)
    O13 0.0444(14) 0.0422(19) 0.076(2) 0.0112(14) -0.0082(16) -0.014(2)
    O14 0.0414(14) 0.0468(19) 0.043(2) 0.0072(14) 0.0042(14) 0.003(2)
    O15 0.055(2) 0.0285(13) 0.045(2) -0.0078(14) -0.001(2) 0.0030(14)
    O16 0.058(2) 0.040(2) 0.0293(12) -0.0019(19) 0.0033(14) -0.0009(14)
    O17 0.070(3) 0.037(2) 0.066(3) 0.001(2) 0.015(3) 0.001(2)
    O18 0.082(4) 0.080(3) 0.047(3) -0.024(3) 0.010(3) -0.013(3)
    O19 0.087(4) 0.044(3) 0.062(3) -0.004(3) 0.007(3) 0.001(2)
    O20 0.077(4) 0.093(4) 0.051(3) 0.007(3) 0.024(3) 0.007(3)
_geom_special_details
;
All esds (except the esd in the dihedral angle between two l.s. planes) are
estimated using the full covariance matrix. The cell esds are taken into
account individually in the estimation of esds in distances, angles and
torsion angles; correlations between esds in cell parameters are only used
when they are defined by crystal symmetry. An approximate (isotropic)
treatment of cell esds is used for estimating esds involving l.s. planes.
;
loop_
    _geom_bond_atom_site_label_1
    _geom_bond_atom_site_label_2
    _geom_bond_site_symmetry_2
    _geom_bond_distance
    _geom_bond_publ_flag
    Ni1 N3 . 1.816(4) ?
    Ni1 N2 . 1.832(4) ?
    Ni1 O1 . 1.860(3) ?
    Ni1 O6 . 1.879(3) ?
    Ni2 N6 . 1.811(4) ?
    Ni2 N5 . 1.823(4) ?
    Ni2 O7 . 1.839(4) ?
    Ni2 O12 . 1.891(3) ?
    Mn1 O14 . 2.125(4) ?
    Mn1 O13 . 2.145(4) ?
    Mn1 O15 . 2.150(3) ?
    Mn1 O5 . 2.174(4) ?
    Mn1 O11 . 2.198(3) ?
    Mn1 O16 . 2.252(3) ?
    C1 O1 . 1.287(6) ?
    C1 C2 . 1.421(7) ?
    C1 C6 . 1.428(7) ?
    C2 C3 . 1.341(7) ?
    C2 H2A . 0.9300 ?
    C3 C4 . 1.405(8) ?
    C3 H3A . 0.9300 ?
    C4 C5 . 1.365(7) ?
    C4 N1 . 1.428(7) ?
    C5 C6 . 1.381(7) ?
    C5 H5A . 0.9300 ?
    C6 C7 . 1.449(7) ?
    C7 N2 . 1.262(6) ?
    C7 H7A . 0.9300 ?
    C8 N2 . 1.481(6) ?
    C8 C9 . 1.496(7) ?
    C8 H8A . 0.9700 ?
    C8 H8B . 0.9700 ?
    C9 O4 . 1.249(6) ?
    C9 N3 . 1.294(6) ?
    C10 N3 . 1.453(6) ?
    C10 C11 . 1.512(7) ?
    C10 H10A . 0.9700 ?
    C10 H10B . 0.9700 ?
    C11 O5 . 1.243(6) ?
    C11 O6 . 1.267(6) ?
    C12 O7 . 1.296(6) ?
    C12 C13 . 1.422(7) ?
    C12 C17 . 1.422(7) ?
    C13 C14 . 1.344(7) ?
    C13 H13B . 0.9300 ?
    C14 C15 . 1.376(7) ?
    C14 H14B . 0.9299 ?
    C15 C16 . 1.361(7) ?
    C15 N4 . 1.442(7) ?
    C16 C17 . 1.407(7) ?
    C16 H16B . 0.9300 ?
    C17 C18 . 1.431(7) ?
    C18 N5 . 1.277(6) ?
    C18 H18A . 0.9299 ?
    C19 N5 . 1.462(6) ?
    C19 C20 . 1.522(7) ?
    C19 H19A . 0.9701 ?
    C19 H19B . 0.9698 ?
    C20 N6 . 1.268(6) ?
    C20 O10 . 1.271(6) ?
    C21 N6 . 1.460(6) ?
    C21 C22 . 1.506(7) ?
    C21 H21A . 0.9701 ?
    C21 H21B . 0.9701 ?
    C22 O11 . 1.243(6) ?
    C22 O12 . 1.275(6) ?
    N1 O3 . 1.219(6) ?
    N1 O2 . 1.233(6) ?
    N4 O9 . 1.207(6) ?
    N4 O8 . 1.248(5) ?
    O13 H13A . 0.8499 ?
    O13 H13D . 0.8501 ?
    O14 H14A . 0.8501 ?
    O14 H14D . 0.8499 ?
    O15 H15B . 0.8501 ?
    O15 H15C . 0.8502 ?
    O16 H16C . 0.8497 ?
    O16 H16D . 0.8496 ?
    O17 H17B . 0.8503 ?
    O17 H17C . 0.8491 ?
    O18 H18B . 0.8499 ?
    O18 H18D . 0.8500 ?
    O19 H19C . 0.8500 ?
    O19 H19E . 0.8500 ?
    O20 H20D . 0.8499 ?
    O20 H20A . 0.8501 ?
loop_
    _geom_angle_atom_site_label_1
    _geom_angle_atom_site_label_2
    _geom_angle_atom_site_label_3
    _geom_angle_site_symmetry_1
    _geom_angle_site_symmetry_3
    _geom_angle
    _geom_angle_publ_flag
    N3 Ni1 N2 . . 85.72(19) ?
    N3 Ni1 O1 . . 177.46(18) ?
    N2 Ni1 O1 . . 96.51(17) ?
    N3 Ni1 O6 . . 86.06(17) ?
    N2 Ni1 O6 . . 171.67(17) ?
    O1 Ni1 O6 . . 91.69(15) ?
    N6 Ni2 N5 . . 84.86(19) ?
    N6 Ni2 O7 . . 178.46(17) ?
    N5 Ni2 O7 . . 96.66(17) ?
    N6 Ni2 O12 . . 85.41(17) ?
    N5 Ni2 O12 . . 170.27(17) ?
    O7 Ni2 O12 . . 93.07(15) ?
    O14 Mn1 O13 . . 179.20(16) ?
    O14 Mn1 O15 . . 90.04(15) ?
    O13 Mn1 O15 . . 90.57(15) ?
    O14 Mn1 O5 . . 87.37(15) ?
    O13 Mn1 O5 . . 93.08(16) ?
    O15 Mn1 O5 . . 96.69(14) ?
    O14 Mn1 O11 . . 88.61(14) ?
    O13 Mn1 O11 . . 90.74(15) ?
    O15 Mn1 O11 . . 175.37(14) ?
    O5 Mn1 O11 . . 87.67(14) ?
    O14 Mn1 O16 . . 90.16(15) ?
    O13 Mn1 O16 . . 89.30(16) ?
    O15 Mn1 O16 . . 91.85(14) ?
    O5 Mn1 O16 . . 171.11(13) ?
    O11 Mn1 O16 . . 83.72(13) ?
    O1 C1 C2 . . 118.8(5) ?
    O1 C1 C6 . . 123.7(5) ?
    C2 C1 C6 . . 117.5(5) ?
    C3 C2 C1 . . 121.2(5) ?
    C3 C2 H2A . . 119.4 ?
    C1 C2 H2A . . 119.4 ?
    C2 C3 C4 . . 120.7(5) ?
    C2 C3 H3A . . 119.7 ?
    C4 C3 H3A . . 119.7 ?
    C5 C4 C3 . . 119.8(5) ?
    C5 C4 N1 . . 119.7(5) ?
    C3 C4 N1 . . 120.5(5) ?
    C4 C5 C6 . . 121.1(5) ?
    C4 C5 H5A . . 119.5 ?
    C6 C5 H5A . . 119.5 ?
    C5 C6 C1 . . 119.7(5) ?
    C5 C6 C7 . . 117.8(5) ?
    C1 C6 C7 . . 122.5(5) ?
    N2 C7 C6 . . 124.2(5) ?
    N2 C7 H7A . . 117.9 ?
    C6 C7 H7A . . 117.9 ?
    N2 C8 C9 . . 108.6(4) ?
    N2 C8 H8A . . 110.0 ?
    C9 C8 H8A . . 110.0 ?
    N2 C8 H8B . . 110.0 ?
    C9 C8 H8B . . 110.0 ?
    H8A C8 H8B . . 108.4 ?
    O4 C9 N3 . . 127.3(5) ?
    O4 C9 C8 . . 119.8(5) ?
    N3 C9 C8 . . 112.9(5) ?
    N3 C10 C11 . . 106.1(4) ?
    N3 C10 H10A . . 110.5 ?
    C11 C10 H10A . . 110.5 ?
    N3 C10 H10B . . 110.5 ?
    C11 C10 H10B . . 110.5 ?
    H10A C10 H10B . . 108.7 ?
    O5 C11 O6 . . 122.2(5) ?
    O5 C11 C10 . . 119.9(5) ?
    O6 C11 C10 . . 117.8(5) ?
    O7 C12 C13 . . 118.1(5) ?
    O7 C12 C17 . . 124.1(5) ?
    C13 C12 C17 . . 117.8(5) ?
    C14 C13 C12 . . 120.9(5) ?
    C14 C13 H13B . . 119.2 ?
    C12 C13 H13B . . 119.8 ?
    C13 C14 C15 . . 120.8(5) ?
    C13 C14 H14B . . 119.4 ?
    C15 C14 H14B . . 119.9 ?
    C16 C15 C14 . . 121.5(5) ?
    C16 C15 N4 . . 118.5(5) ?
    C14 C15 N4 . . 119.9(5) ?
    C15 C16 C17 . . 119.8(5) ?
    C15 C16 H16B . . 120.1 ?
    C17 C16 H16B . . 120.1 ?
    C16 C17 C12 . . 119.3(5) ?
    C16 C17 C18 . . 118.5(5) ?
    C12 C17 C18 . . 122.2(5) ?
    N5 C18 C17 . . 124.3(5) ?
    N5 C18 H18A . . 117.9 ?
    C17 C18 H18A . . 117.8 ?
    N5 C19 C20 . . 107.8(4) ?
    N5 C19 H19A . . 110.9 ?
    C20 C19 H19A . . 110.3 ?
    N5 C19 H19B . . 109.6 ?
    C20 C19 H19B . . 109.8 ?
    H19A C19 H19B . . 108.4 ?
    N6 C20 O10 . . 128.4(5) ?
    N6 C20 C19 . . 111.9(5) ?
    O10 C20 C19 . . 119.7(4) ?
    N6 C21 C22 . . 107.3(4) ?
    N6 C21 H21A . . 110.6 ?
    C22 C21 H21A . . 110.1 ?
    N6 C21 H21B . . 110.0 ?
    C22 C21 H21B . . 110.4 ?
    H21A C21 H21B . . 108.5 ?
    O11 C22 O12 . . 124.5(5) ?
    O11 C22 C21 . . 119.5(5) ?
    O12 C22 C21 . . 116.0(4) ?
    O3 N1 O2 . . 121.2(5) ?
    O3 N1 C4 . . 120.2(5) ?
    O2 N1 C4 . . 118.6(5) ?
    C7 N2 C8 . . 119.7(4) ?
    C7 N2 Ni1 . . 127.0(4) ?
    C8 N2 Ni1 . . 113.3(3) ?
    C9 N3 C10 . . 125.0(4) ?
    C9 N3 Ni1 . . 119.4(4) ?
    C10 N3 Ni1 . . 115.6(3) ?
    O9 N4 O8 . . 121.4(5) ?
    O9 N4 C15 . . 120.8(5) ?
    O8 N4 C15 . . 117.8(4) ?
    C18 N5 C19 . . 118.7(4) ?
    C18 N5 Ni2 . . 126.8(4) ?
    C19 N5 Ni2 . . 114.5(3) ?
    C20 N6 C21 . . 123.4(4) ?
    C20 N6 Ni2 . . 120.9(4) ?
    C21 N6 Ni2 . . 115.7(3) ?
    C1 O1 Ni1 . . 126.0(3) ?
    C11 O5 Mn1 . . 144.8(4) ?
    C11 O6 Ni1 . . 114.4(3) ?
    C12 O7 Ni2 . . 125.9(3) ?
    C22 O11 Mn1 . . 132.6(4) ?
    C22 O12 Ni2 . . 115.6(3) ?
    Mn1 O13 H13A . . 108.7 ?
    Mn1 O13 H13D . . 109.1 ?
    H13A O13 H13D . . 109.5 ?
    Mn1 O14 H14A . . 109.1 ?
    Mn1 O14 H14D . . 109.2 ?
    H14A O14 H14D . . 109.5 ?
    Mn1 O15 H15B . . 109.2 ?
    Mn1 O15 H15C . . 109.2 ?
    H15B O15 H15C . . 109.5 ?
    Mn1 O16 H16C . . 109.1 ?
    Mn1 O16 H16D . . 109.4 ?
    H16C O16 H16D . . 109.5 ?
    H17B O17 H17C . . 109.5 ?
    H18B O18 H18D . . 109.5 ?
    H19C O19 H19E . . 109.5 ?
    H20D O20 H20A . . 109.5 ?
loop_
    _geom_hbond_atom_site_label_D
    _geom_hbond_atom_site_label_H
    _geom_hbond_atom_site_label_A
    _geom_hbond_site_symmetry_A
    _geom_hbond_distance_DH
    _geom_hbond_distance_HA
    _geom_hbond_distance_DA
    _geom_hbond_angle_DHA
    O13 H13A O17 1_455 0.85 2.36 2.723(5) 106.1
    O13 H13D O4 2_445 0.85 1.85 2.681(5) 165.3
    O14 H14A O10 2 0.85 1.90 2.679(5) 151.4
    O14 H14D O4 2_545 0.85 2.08 2.586(5) 117.5
    O15 H15B O17 . 0.85 2.06 2.826(6) 149.9
    O15 H15C O10 1_565 0.85 1.98 2.607(5) 130.0
    O16 H16C O12 . 0.85 2.27 2.737(5) 114.9
    O16 H16D O20 1_455 0.85 2.37 2.887(6) 119.4
    O17 H17B O6 2 0.85 2.52 3.257(5) 145.4
    O17 H17C O11 2 0.85 2.34 3.168(5) 166.1
    O18 H18B O8 3_655 0.85 2.31 3.039(6) 144.5
    O18 H18D O19 . 0.85 2.10 2.710(6) 128.4
    O19 H19C O6 2 0.85 2.56 3.087(5) 121.0
    O19 H19E O1 2 0.85 2.47 2.867(5) 109.0
    O20 H20A O2 4_765 0.85 2.14 2.938(6) 155.5
    O20 H20D O19 . 0.85 2.29 2.713(6) 111.3
data_global
_journal_date_recd_electronic     2010-03-17
_journal_date_accepted     2010-03-25
_journal_name_full     'Acta Crystallographica, Section E'
_journal_year     2010
_journal_volume     66
_journal_issue      4
_journal_page_first     m471
_journal_page_last     m472
_journal_paper_category     QM
_journal_coeditor_code     JH2139
_publ_contact_author_name     'Yang Zou'
_publ_contact_author_address
;
Chemistry Department,
Zhejiang Sci-Tech University
Hangzhou, 310018
People's Republic of China
;
_publ_contact_author_email     'zouyang@zstu.edu.cn'
_publ_contact_author_fax     ?
_publ_contact_author_phone     '86-571-86843230'
_publ_section_title
;\
Tetraaquabis[\m-<i>N</i>-(5-nitro-2-oxidobenzylidene)glycylglycinato]\
manganese(II)dinickel(II) tetrahydrate
;
loop_
    _publ_author_name
    _publ_author_footnote
    _publ_author_address
    'Zou, Yang' .
;
Chemistry Department,
Zhejiang Sci-Tech University
Hangzhou 310018
People's Republic of China
;
