# Supplementary material for: Tetra­aqua­bis[μ-N-(5-nitro-2-oxido­benzyl­idene)glycylglycinato]manganese(II)dinickel(II) tetra­hydrate
Source: Acta Crystallogr Sect E Struct Rep Online. 2010 Mar 31;66(Pt 4):m471–2. doi: 10.1107/S1600536810011293 (PMC2983766; doi:10.1107/S1600536810011293)
Supplement: Supplementary file 2 [file e-66-0m471-Isup2.hkl]

# 
# h,k,l, Fc-squared, Fo-squared, sigma(Fo-squared) and status flag 
# 
data_I 
_shelx_title ' bb in P2(1)/n' 
_shelx_refln_list_code          4 
_shelx_F_calc_maximum      593.10 
_exptl_crystal_F_000      1788.00 
_reflns_d_resolution_high  0.8409 
 
loop_ 
 _symmetry_equiv_pos_as_xyz 
 'x, y, z' 
 '-x+1/2, y+1/2, -z+1/2' 
 '-x, -y, -z' 
 'x-1/2, -y-1/2, z-1/2' 
 
_cell_length_a     7.2500 
_cell_length_b    11.5810 
_cell_length_c    38.0580 
_cell_angle_alpha  90.000 
_cell_angle_beta   90.290 
_cell_angle_gamma  90.000 
 
_shelx_F_squared_multiplier     1.000 
 
loop_ 
 _refln_index_h 
 _refln_index_k 
 _refln_index_l 
 _refln_F_squared_calc 
 _refln_F_squared_meas 
 _refln_F_squared_sigma 
 _refln_observed_status 
   2   0   0     7558.92     6473.33    349.64 o 
   4   0   0    12366.77    11678.58    669.74 o 
   6   0   0      368.99      445.67    381.65 o 
   1   1   0       67.46       51.21     44.31 o 
   2   1   0     6434.07     6295.33    200.78 o 
   3   1   0     6612.00     6057.11    301.78 o 
   4   1   0     9327.93     7942.90    402.57 o 
   5   1   0       44.04        0.00    197.47 o 
   6   1   0     2184.59     1950.04    275.50 o 
   7   1   0       11.43        0.00    359.49 o 
   8   1   0     1022.10     1285.31    637.73 o 
   0   2   0   136341.64   145772.19   8173.74 o 
   1   2   0        0.15       19.21     42.35 o 
   2   2   0     1029.93      887.04    111.07 o 
   3   2   0     2207.16     2272.31    171.34 o 
   4   2   0     4664.08     4474.36    257.22 o 
   5   2   0       38.96      125.87    172.74 o 
   6   2   0       16.14        0.00    255.07 o 
   7   2   0       21.74      305.32    475.22 o 
   8   2   0       44.13      170.30    395.45 o 
   1   3   0     2696.05     2837.69    128.66 o 
   2   3   0     2053.99     1973.03    114.80 o 
   3   3   0        3.13       14.58    107.49 o 
   4   3   0     4675.21     5407.51    279.72 o 
   5   3   0        4.05        0.00    192.42 o 
   6   3   0        9.75       17.55    252.17 o 
   7   3   0       12.35        0.00    334.40 o 
   8   3   0       27.21      353.65    397.03 o 
   0   4   0     1135.56     1312.27    139.10 o 
   1   4   0    12927.03    12630.13    456.43 o 
   2   4   0    12144.15    11724.54    691.74 o 
   3   4   0      509.77      509.47    121.46 o 
   4   4   0      873.85      775.81    162.40 o 
   5   4   0      704.11      934.14    250.40 o 
   6   4   0     3203.08     3173.22    462.22 o 
   7   4   0      393.05      405.07    351.34 o 
   8   4   0      619.22     1004.00    458.15 o 
   1   5   0    26954.66    27657.57   1262.30 o 
   2   5   0    32305.90    32739.83    920.29 o 
   3   5   0       43.44       57.37    106.77 o 
   4   5   0      570.02      459.03    218.99 o 
   5   5   0      285.71      345.37    219.66 o 
   6   5   0     3280.86     2625.15    455.27 o 
   7   5   0      276.59      377.69    399.24 o 
   8   5   0      106.01      170.01    432.44 o 
   0   6   0     5703.33     4414.33    424.95 o 
   1   6   0     7697.71     7576.34    365.05 o 
   2   6   0     2075.12     1969.60    161.75 o 
   3   6   0      161.40      202.00    163.71 o 
   4   6   0    10834.09    10029.90   1307.81 o 
   5   6   0       46.09        0.00    273.79 o 
   6   6   0     2033.82     2314.30    434.40 o 
   7   6   0        8.23       73.32    401.91 o 
   1   7   0      685.02      774.30    124.18 o 
   2   7   0    25564.67    23265.60   2060.23 o 
   3   7   0      533.86      714.42    210.78 o 
   4   7   0      337.02      638.17    268.03 o 
   5   7   0      235.58      257.39    326.45 o 
   6   7   0     1175.89     1586.36    479.74 o 
   7   7   0      704.94      961.78    445.93 o 
   0   8   0     2995.51     2561.68    333.92 o 
   1   8   0       72.23       58.61    121.29 o 
   2   8   0     3418.02     3525.72    278.42 o 
   3   8   0     3416.46     3528.43    300.14 o 
   4   8   0     1125.42     1220.11    320.97 o 
   5   8   0      258.01      603.11    425.94 o 
   6   8   0     1563.28     2000.02    537.33 o 
   7   8   0        2.78      366.38    467.57 o 
   1   9   0     1222.22     1308.45    228.99 o 
   2   9   0      783.91      803.38    226.64 o 
   3   9   0      182.40      115.67    230.40 o 
   4   9   0       20.54      161.34    283.84 o 
   5   9   0      863.39     1217.36    425.41 o 
   6   9   0        6.02      353.21    426.03 o 
   0  10   0     2092.26     1725.57    346.64 o 
   1  10   0      814.39      942.49    235.05 o 
   2  10   0      159.05       92.92    227.49 o 
   3  10   0      149.10       43.39    229.95 o 
   4  10   0      747.46      411.35    319.63 o 
   5  10   0      142.29       43.74    448.13 o 
   1  11   0     1347.23     1805.70    286.65 o 
   2  11   0     4031.49     4160.00    366.03 o 
   3  11   0       37.17        0.00    292.76 o 
   4  11   0       14.78        0.00    296.74 o 
   5  11   0       30.93        0.00    445.67 o 
   0  12   0     2388.02     2834.08    750.99 o 
   1  12   0      156.57        4.28    400.44 o 
   2  12   0      393.30      393.18    273.69 o 
   3  12   0       58.82      185.79    337.10 o 
   4  12   0     2113.13     2333.41    443.02 o 
   1  13   0      710.42     1355.20    514.86 o 
   2  13   0     3455.11     3868.24    935.67 o 
  -7   0   1        5.26        0.00    371.80 o 
  -5   0   1        3.13      155.12    317.63 o 
  -3   0   1     2919.76     2260.37    295.47 o 
  -1   0   1     4239.75     4180.95    201.91 o 
   1   0   1     1279.87     1462.59    123.11 o 
   3   0   1     1870.72     1457.67    253.61 o 
   5   0   1       26.85      118.19    275.78 o 
  -8   1   1       97.85       73.87    613.11 o 
  -7   1   1      372.95      167.43    448.13 o 
  -6   1   1      561.22      278.67    201.58 o 
  -5   1   1       79.15        5.69    193.86 o 
  -4   1   1     1278.21     1056.19    203.51 o 
  -3   1   1      144.34       48.93    120.67 o 
  -2   1   1     1935.10     2675.61    215.69 o 
  -1   1   1     5838.08     5591.74    183.74 o 
   0   1   1     9329.76    11112.26    278.24 o 
   1   1   1     5986.44     5975.92    219.14 o 
   2   1   1    15758.46    14856.18    292.86 o 
   3   1   1      135.25      144.78    128.88 o 
   4   1   1      660.03      482.13    188.61 o 
   5   1   1       78.76      131.75    166.14 o 
   6   1   1     1218.26     1345.59    240.61 o 
   7   1   1      267.64      366.48    424.74 o 
  -8   2   1       15.67      101.51    407.32 o 
  -7   2   1      197.58       71.41    489.99 o 
  -6   2   1     2402.61     2739.65    380.28 o 
  -5   2   1       54.24      223.17    178.42 o 
  -4   2   1     3444.71     2828.54    222.86 o 
  -3   2   1     8678.01     7714.82    272.51 o 
  -2   2   1    10190.02    10753.95    233.49 o 
  -1   2   1    11576.51    11116.14    258.93 o 
   0   2   1    13621.69    14597.01    606.10 o 
   1   2   1     1200.74     1976.03    140.75 o 
   2   2   1      268.07      947.35    241.30 o 
   3   2   1    14876.96    14414.93    354.87 o 
   4   2   1     3379.59     2978.13    226.30 o 
   5   2   1     2076.04     2251.36    244.83 o 
   6   2   1       21.42      224.57    283.65 o 
   7   2   1        7.17       27.09    438.29 o 
   8   2   1     1264.33     1575.84    454.22 o 
  -8   3   1     1688.13     2185.52    509.35 o 
  -7   3   1      171.55      215.40    352.90 o 
  -6   3   1      689.14      873.71    299.33 o 
  -5   3   1      582.66      690.87    193.20 o 
  -4   3   1     4090.75     3953.39    256.51 o 
  -3   3   1     3106.93     2505.53    164.64 o 
  -2   3   1    30418.88    30507.71   1020.13 o 
  -1   3   1    10097.62    13278.62    587.70 o 
   0   3   1      423.03      447.79     62.60 o 
   1   3   1    41458.81    41920.54   1548.55 o 
   2   3   1    17938.30    18682.37   1004.05 o 
   3   3   1     1830.00     1841.15    180.64 o 
   4   3   1     6139.95     5610.31    289.25 o 
   5   3   1      326.62      380.14    271.34 o 
   6   3   1     3659.20     3625.13    434.25 o 
   7   3   1      172.16      159.49    348.47 o 
   8   3   1       96.01      190.34    408.77 o 
  -8   4   1      153.08        0.00    369.91 o 
  -7   4   1      248.69      232.00    315.96 o 
  -6   4   1     7099.83     6059.43    673.43 o 
  -5   4   1        6.14      154.25    209.92 o 
  -4   4   1     2418.69     2458.83    223.43 o 
  -3   4   1     6195.95     5836.07    229.51 o 
  -2   4   1     2611.93     2197.42    132.34 o 
  -1   4   1     6162.84     5430.50    148.48 o 
   0   4   1      113.22      192.23     74.63 o 
   1   4   1       81.67      574.36     79.52 o 
   2   4   1       44.63      294.87     89.98 o 
   3   4   1     1524.81     1449.84    163.81 o 
   4   4   1     3525.29     3411.73    243.66 o 
   5   4   1     2339.04     2299.82    461.68 o 
   6   4   1        6.26      173.13    241.80 o 
   7   4   1       73.34        0.00    353.77 o 
   8   4   1     2108.20     2315.65    536.34 o 
  -8   5   1      500.20      385.49    467.18 o 
  -7   5   1        0.29      290.32    384.58 o 
  -6   5   1       22.67        0.00    393.96 o 
  -5   5   1      433.57      569.11    239.85 o 
  -4   5   1      396.68      546.29    224.39 o 
  -3   5   1      140.06      182.18    109.48 o 
  -2   5   1    20467.02    19309.35    637.22 o 
  -1   5   1     8378.66     9378.97    533.90 o 
   0   5   1      722.92      662.27     95.21 o 
   1   5   1    14223.42    14017.30    662.78 o 
   2   5   1     1813.24     2997.44    226.39 o 
   3   5   1        0.37       18.13    101.45 o 
   4   5   1     1376.12     1260.98    239.32 o 
   5   5   1       87.86       26.81    208.89 o 
   6   5   1     1013.65     1142.10    383.06 o 
   7   5   1      476.98      411.80    406.48 o 
   8   5   1       42.73      156.33    431.17 o 
  -7   6   1       38.64        0.00    424.77 o 
  -6   6   1       61.75      231.85    412.43 o 
  -5   6   1        8.61        0.00    268.79 o 
  -4   6   1      851.30      717.56    239.47 o 
  -3   6   1      242.97      517.11    179.76 o 
  -2   6   1      271.56       52.10    110.49 o 
  -1   6   1      373.59      632.69    103.69 o 
   0   6   1     1798.08     1691.07    126.26 o 
   1   6   1     1986.78     2029.07    134.98 o 
   2   6   1      112.45       22.70    109.32 o 
   3   6   1     1200.39      762.17    182.71 o 
   4   6   1      343.41      590.84    223.94 o 
   5   6   1      317.30      261.16    258.81 o 
   6   6   1       46.96      220.20    354.36 o 
   7   6   1        2.13        0.00    407.32 o 
  -7   7   1      191.37      307.14    442.42 o 
  -6   7   1      301.34      544.50    420.46 o 
  -5   7   1      749.24      784.10    349.06 o 
  -4   7   1     2283.01     2401.79    321.60 o 
  -3   7   1      201.78        3.97    160.89 o 
  -2   7   1      470.73      474.20    131.91 o 
  -1   7   1     3820.63     3761.42    218.81 o 
   0   7   1       99.96        4.46    109.66 o 
   1   7   1     1352.51     1631.26    169.95 o 
   2   7   1       43.77       25.27    167.17 o 
   3   7   1      193.38      257.61    190.23 o 
   4   7   1       33.02      342.71    262.32 o 
   5   7   1       52.90      176.60    345.17 o 
   6   7   1      617.55      684.09    408.88 o 
   7   7   1      135.35      575.67    488.76 o 
  -7   8   1        1.67      387.09    488.95 o 
  -6   8   1      859.51      619.08    429.95 o 
  -5   8   1       51.18      301.60    348.70 o 
  -4   8   1     2435.41     2238.36    342.81 o 
  -3   8   1        0.45      133.60    214.50 o 
  -2   8   1      193.12      838.55    232.03 o 
  -1   8   1     2319.12     2360.52    173.96 o 
   0   8   1    20338.71    20069.70    857.30 o 
   1   8   1     1002.11     1145.75    150.44 o 
   2   8   1     7665.57     6414.67    346.01 o 
   3   8   1      902.65      808.96    224.76 o 
   4   8   1     3842.10     3821.97    389.24 o 
   5   8   1       35.32      138.27    395.20 o 
   6   8   1     1292.69     1697.69    511.87 o 
   7   8   1        0.10        0.00    421.60 o 
  -6   9   1      771.58     1209.06    509.69 o 
  -5   9   1        2.26      237.14    377.19 o 
  -4   9   1     4852.69     5187.14    439.64 o 
  -3   9   1      411.52      486.37    242.04 o 
  -2   9   1      578.10      994.17    266.19 o 
  -1   9   1      171.53      460.02    162.93 o 
   0   9   1    12829.74    12459.77    496.81 o 
   1   9   1     3037.37     2706.02    263.31 o 
   2   9   1     4528.63     4467.39    327.59 o 
   3   9   1       50.48        0.00    220.56 o 
   4   9   1       67.80      108.14    348.15 o 
   5   9   1       16.55      265.34    396.87 o 
   6   9   1     2715.23     3261.68    594.03 o 
  -5  10   1        6.12        0.00    405.57 o 
  -4  10   1     1485.65     1928.36    403.84 o 
  -3  10   1      319.70      378.02    295.87 o 
  -2  10   1     1158.28     1273.07    258.06 o 
  -1  10   1      555.08      159.41    220.67 o 
   0  10   1     8137.36     8198.10    594.28 o 
   1  10   1       63.36      219.95    219.59 o 
   2  10   1      717.75      655.29    238.00 o 
   3  10   1      279.40      291.78    250.66 o 
   4  10   1     2743.13     2889.15    480.50 o 
   5  10   1        2.08        0.00    386.58 o 
  -5  11   1      234.76       17.42    443.48 o 
  -4  11   1     1188.00     1345.12    369.28 o 
  -3  11   1       52.89       84.03    310.83 o 
  -2  11   1      843.26      750.73    264.12 o 
  -1  11   1      217.59      350.95    239.76 o 
   0  11   1      342.20      489.45    376.08 o 
   1  11   1      182.06      207.04    260.68 o 
   2  11   1       17.16      230.24    254.85 o 
   3  11   1     1107.81      837.56    333.37 o 
   4  11   1      306.50      386.33    397.46 o 
   5  11   1       15.90        0.00    412.14 o 
  -4  12   1      155.80       80.61    378.26 o 
  -3  12   1       16.84        0.00    302.93 o 
  -2  12   1       14.26        0.00    288.54 o 
  -1  12   1     1387.26     1159.61    454.39 o 
   0  12   1     2184.00     2745.04    520.37 o 
   1  12   1      117.53      476.40    426.40 o 
   2  12   1      894.70      904.37    346.30 o 
   3  12   1       41.48        0.00    327.34 o 
   4  12   1      129.85        0.00    404.65 o 
  -2  13   1      745.90      851.95    753.46 o 
  -1  13   1      255.82      754.62    507.53 o 
   0  13   1      786.76      785.01    484.84 o 
   1  13   1     1043.29      784.78    780.54 o 
   2  13   1     1481.28     1856.56    812.55 o 
  -6   0   2      489.39      403.81    357.03 o 
  -4   0   2     9908.00     8283.10    583.56 o 
  -2   0   2    41087.73    50230.45    967.67 o 
   2   0   2   315382.13   343561.50   2452.43 o 
   4   0   2       93.46      192.06    238.84 o 
   6   0   2     3420.30     2925.19    502.30 o 
   8   0   2        4.21      103.42    502.30 o 
  -8   1   2     2373.34     2287.46    709.14 o 
  -7   1   2       16.85       95.55    305.96 o 
  -6   1   2      782.80      890.66    232.11 o 
  -5   1   2       99.77      132.01    197.71 o 
  -4   1   2     6204.95     5406.10    351.85 o 
  -3   1   2       53.97      138.44    139.25 o 
  -1   1   2     2278.90     1947.92     83.13 o 
   0   1   2    62140.94    66800.22   2206.28 o 
   1   1   2       25.20      158.28     67.84 o 
   2   1   2    66398.55    68354.52   1643.19 o 
   3   1   2     1782.99     1705.86    156.11 o 
   4   1   2      597.44      563.31    157.76 o 
   5   1   2        1.68        0.00    162.33 o 
   6   1   2      629.59      643.04    233.80 o 
   7   1   2       36.08        0.00    295.00 o 
  -8   2   2      680.39     1039.27    529.39 o 
  -7   2   2        9.79        0.00    317.46 o 
  -6   2   2       31.38        0.00    180.74 o 
  -5   2   2        0.16        0.00    162.23 o 
  -4   2   2     1401.40     1226.21    177.05 o 
  -3   2   2      838.52      918.78    137.51 o 
  -2   2   2     7545.74     6776.01    174.53 o 
  -1   2   2     4730.80     4489.65    175.41 o 
   0   2   2     1359.22     1423.84     57.74 o 
   1   2   2     2570.46     2859.87    141.98 o 
   2   2   2     1115.24     1419.26    197.67 o 
   3   2   2        4.91       21.52    137.98 o 
   4   2   2      469.84      546.91    183.40 o 
   5   2   2      119.21      143.92    173.64 o 
   6   2   2     1561.61     1536.56    345.34 o 
   7   2   2        1.22        0.00    301.07 o 
   8   2   2        0.12        0.00    499.84 o 
  -8   3   2       11.36        0.00    378.26 o 
  -7   3   2       23.49      180.59    349.06 o 
  -6   3   2        7.30        0.00    260.29 o 
  -5   3   2      600.39      768.62    176.98 o 
  -4   3   2     2665.84     2519.55    194.62 o 
  -3   3   2     1845.19     1598.22    149.55 o 
  -2   3   2      514.21      531.19     90.04 o 
  -1   3   2     3092.58     2938.68    121.36 o 
   0   3   2     2383.57     2151.51    113.60 o 
   1   3   2     1374.76     1579.97    126.52 o 
   2   3   2     1514.71     1429.99    112.92 o 
   3   3   2        0.47       43.20    113.73 o 
   4   3   2      909.70      894.74    170.70 o 
   5   3   2      570.10      928.06    297.95 o 
   6   3   2      227.73      357.95    305.56 o 
   7   3   2       91.40        0.00    457.98 o 
   8   3   2        0.23       40.35    390.59 o 
  -8   4   2       19.66        9.47    396.33 o 
  -7   4   2        1.60        0.00    335.08 o 
  -6   4   2     2024.21     2179.19    422.08 o 
  -5   4   2        7.65        3.80    186.10 o 
  -4   4   2     1826.61     1813.53    186.44 o 
  -3   4   2       56.10      278.69    110.72 o 
  -2   4   2     1273.95     1151.20    121.97 o 
  -1   4   2      116.58      301.00     69.67 o 
   0   4   2     8814.59     8789.14    362.83 o 
   1   4   2     2814.55     2933.03    122.16 o 
   2   4   2     2569.14     2558.56    139.07 o 
   3   4   2     1532.93     1336.42    150.50 o 
   4   4   2     1741.75     1679.94    285.48 o 
   5   4   2      220.71      296.25    258.37 o 
   6   4   2       15.98      189.52    291.16 o 
   7   4   2       40.28        0.00    355.13 o 
   8   4   2      556.62      864.26    435.27 o 
  -8   5   2      724.61      763.82    456.09 o 
  -7   5   2       38.76      273.65    425.07 o 
  -6   5   2      151.73       87.19    306.47 o 
  -5   5   2     2318.42     2340.12    586.02 o 
  -4   5   2     7324.37     6389.81    513.67 o 
  -3   5   2        0.32      699.32    221.06 o 
  -2   5   2     1424.92     1265.36    128.92 o 
  -1   5   2     3066.32     4682.29    237.99 o 
   0   5   2     7940.72     8239.63    367.97 o 
   1   5   2    19125.55    17857.24    559.94 o 
   2   5   2     4526.05     4407.79    230.19 o 
   3   5   2    13687.09    13472.08    691.25 o 
   4   5   2     6887.19     5889.67    468.91 o 
   5   5   2        4.90       27.98    205.33 o 
   6   5   2     1309.59     1288.79    390.87 o 
   7   5   2      310.24      501.75    407.81 o 
   8   5   2      398.64      452.06    449.98 o 
  -7   6   2        1.59        0.00    408.62 o 
  -6   6   2     3587.88     3081.30    521.75 o 
  -5   6   2       96.11        0.00    313.84 o 
  -4   6   2       36.86        0.00    204.50 o 
  -3   6   2      519.44      601.66    139.54 o 
  -2   6   2    14347.25    12089.80    525.69 o 
  -1   6   2     1403.96     1199.55    119.32 o 
   0   6   2       81.62      112.23     96.54 o 
   1   6   2       10.87      176.99     94.37 o 
   2   6   2     2218.77     2933.85    247.34 o 
   3   6   2     1554.44     1481.78    210.04 o 
   4   6   2     1855.88     1610.50    271.49 o 
   5   6   2      781.92      594.08    267.04 o 
   6   6   2     1400.02     1465.08    427.44 o 
   7   6   2      162.31      224.43    381.10 o 
  -7   7   2      131.89        7.01    412.77 o 
  -6   7   2       77.74      389.99    415.03 o 
  -5   7   2     2089.97     2609.21    431.78 o 
  -4   7   2     5818.79     5511.41    411.36 o 
  -3   7   2      179.14      366.32    171.81 o 
  -2   7   2      107.20      387.01    141.32 o 
  -1   7   2     2152.00     2016.68    151.02 o 
   0   7   2    12199.88    11673.42    496.26 o 
   1   7   2      920.16     1030.96    132.02 o 
   2   7   2     2718.66     2739.86    248.83 o 
   3   7   2      122.81       79.68    197.50 o 
   4   7   2     3955.17     3846.96    361.50 o 
   5   7   2       58.72        0.00    335.22 o 
   6   7   2      280.70      715.16    436.43 o 
   7   7   2       88.67      304.58    415.03 o 
  -7   8   2      195.80      160.11    463.79 o 
  -6   8   2     1153.90     1414.58    423.09 o 
  -5   8   2      110.36      160.23    354.35 o 
  -4   8   2     1274.56     1407.65    311.48 o 
  -3   8   2     1401.26     1447.68    250.84 o 
  -2   8   2     3459.50     3185.88    271.01 o 
  -1   8   2     4061.35     3924.23    205.37 o 
   0   8   2        2.51        0.00    124.52 o 
   1   8   2       10.48      312.06    127.46 o 
   2   8   2     1953.16     1882.85    294.04 o 
   3   8   2      948.63     1226.10    238.41 o 
   4   8   2     2483.42     2101.76    337.20 o 
   5   8   2     1448.16     1285.49    433.27 o 
   6   8   2      188.64      351.72    406.33 o 
   7   8   2      252.45      572.74    441.36 o 
  -6   9   2       48.66      317.26    443.93 o 
  -5   9   2     2327.34     2873.07    542.57 o 
  -4   9   2       10.56        0.00    275.00 o 
  -3   9   2     1043.71     1017.28    254.87 o 
  -2   9   2       20.90       98.66    199.76 o 
  -1   9   2      165.20     1339.14    194.84 o 
   0   9   2     1330.88     1476.22    172.79 o 
   1   9   2    10709.54    10107.10    631.03 o 
   2   9   2      356.41      480.44    225.84 o 
   3   9   2        3.63      139.87    220.88 o 
   4   9   2      387.00      471.65    285.81 o 
   5   9   2      461.96      671.16    423.07 o 
   6   9   2        0.46      195.55    448.38 o 
  -5  10   2        1.19        0.00    400.68 o 
  -4  10   2      280.53      320.55    316.30 o 
  -3  10   2      203.90      301.85    289.39 o 
  -2  10   2      105.00      215.99    227.42 o 
  -1  10   2      223.18      596.03    218.51 o 
   0  10   2      577.95      637.96    213.66 o 
   1  10   2     1971.25     1728.23    263.49 o 
   2  10   2     2191.23     2149.44    294.82 o 
   3  10   2      591.05      597.08    255.70 o 
   4  10   2       31.48        0.00    336.51 o 
   5  10   2       94.44        0.00    365.98 o 
  -5  11   2       38.98        0.00    440.99 o 
  -4  11   2     1550.66     1574.33    381.38 o 
  -3  11   2      100.40       44.15    298.13 o 
  -2  11   2       18.84      165.69    243.31 o 
  -1  11   2     2357.59     2798.46    312.75 o 
   0  11   2     3654.29     3298.44    593.41 o 
   1  11   2     8308.46     8017.97    538.97 o 
   2  11   2      366.26      501.50    263.03 o 
   3  11   2      517.13      443.97    272.21 o 
   4  11   2      833.95      807.48    401.12 o 
   5  11   2       73.10       55.84    432.59 o 
  -4  12   2        4.42      235.05    366.17 o 
  -3  12   2      951.99      830.83    372.12 o 
  -2  12   2     2670.35     2968.47    421.07 o 
  -1  12   2        4.15        0.00    390.34 o 
   0  12   2       48.08       83.10    402.92 o 
   1  12   2      915.69     1068.50    453.25 o 
   2  12   2     2083.78     2545.34    437.75 o 
   3  12   2       42.53        0.00    338.54 o 
   4  12   2      596.36      518.39    448.74 o 
  -2  13   2      234.49      113.26    694.36 o 
  -1  13   2       76.65      350.35    459.96 o 
   0  13   2     4517.32     4907.36    650.83 o 
   1  13   2     2402.37     2982.13    591.01 o 
   2  13   2       92.29      360.51    456.23 o 
  -7   0   3      130.92       93.86    306.91 o 
  -5   0   3       71.94        0.00    293.01 o 
  -3   0   3     2223.70     2430.27    312.71 o 
  -1   0   3    20050.65    18793.91    810.09 o 
   3   0   3     3368.11     2875.94    312.71 o 
   5   0   3      166.63      307.78    300.40 o 
   7   0   3        5.15      357.03    477.68 o 
  -8   1   3        5.31        7.91    380.28 o 
  -7   1   3      285.77      467.92    334.09 o 
  -6   1   3      412.25      488.27    197.36 o 
  -5   1   3        3.37        0.00    299.17 o 
  -4   1   3      150.24      260.18    185.42 o 
  -3   1   3      214.87      295.93    140.15 o 
  -1   1   3     4397.28     4657.40    199.02 o 
   0   1   3    23421.01    25464.88    593.14 o 
   1   1   3     6199.29     6049.53    208.06 o 
   2   1   3    20642.19    19759.56   1106.12 o 
   3   1   3      586.00      579.33    145.31 o 
   4   1   3     5264.76     4767.64    325.33 o 
   5   1   3       72.19        0.00    170.74 o 
   6   1   3       75.00        0.00    249.60 o 
   7   1   3      422.04      256.50    320.95 o 
  -8   2   3      761.05      943.05    613.11 o 
  -7   2   3      432.68      660.74    356.30 o 
  -6   2   3     1589.10     1423.03    229.20 o 
  -5   2   3      110.45      160.34    152.62 o 
  -4   2   3    10339.23     9990.82    320.38 o 
  -3   2   3      831.70      936.00    182.78 o 
  -2   2   3     4542.86     4598.40    149.89 o 
  -1   2   3     2409.83     2339.91     91.93 o 
   0   2   3    26697.64    31054.61    940.55 o 
   1   2   3     2668.28     2209.91    163.41 o 
   2   2   3     1292.19     1269.22    109.33 o 
   3   2   3    12892.45    12534.50    686.35 o 
   4   2   3      175.10      116.11    216.68 o 
   5   2   3     3301.29     3005.12    273.22 o 
   6   2   3     2396.78     1999.46    356.47 o 
   7   2   3      166.57       49.40    322.69 o 
   8   2   3       25.48      433.36    600.80 o 
  -8   3   3       44.12      145.18    391.94 o 
  -7   3   3        4.65        0.00    336.74 o 
  -6   3   3     5382.19     6364.80   1254.53 o 
  -5   3   3     1145.00     1186.33    192.10 o 
  -4   3   3     3277.73     3664.58    374.44 o 
  -3   3   3      207.40      327.48    256.08 o 
  -2   3   3     4206.28     4741.76    230.53 o 
  -1   3   3        3.77     1660.63    125.73 o 
   0   3   3    19531.11    19697.30    891.94 o 
   1   3   3    14776.47    15309.02    811.68 o 
   2   3   3     7686.02     6810.92    390.27 o 
   3   3   3    19694.77    17959.64    708.58 o 
   4   3   3    17702.68    17089.13    667.78 o 
   5   3   3      264.39      502.24    261.09 o 
   6   3   3     1352.26     1315.46    344.53 o 
   7   3   3      192.66      290.55    519.54 o 
   8   3   3     1597.18     1599.66    502.40 o 
  -8   4   3      970.10     1224.08    480.17 o 
  -7   4   3      656.39     1374.12    412.24 o 
  -6   4   3     3573.36     3813.41    485.76 o 
  -5   4   3       31.89       75.72    198.86 o 
  -4   4   3    19368.28    18376.27    595.29 o 
  -3   4   3      714.55      669.96    128.10 o 
  -2   4   3     2494.71     2314.68    136.07 o 
  -1   4   3     1277.66     1238.34     96.17 o 
   0   4   3     4796.09     4232.99    205.55 o 
   1   4   3      384.96      396.56     78.97 o 
   2   4   3      553.45      912.18    159.57 o 
   3   4   3      221.27      101.58    108.72 o 
   4   4   3     2890.75     3421.84    361.89 o 
   5   4   3      662.68      567.55    285.54 o 
   6   4   3     3570.70     3911.50    455.96 o 
   7   4   3       11.46      174.82    504.77 o 
   8   4   3      148.97      628.12    444.72 o 
  -8   5   3       11.11      205.07    436.61 o 
  -7   5   3       49.45        0.00    393.92 o 
  -6   5   3     1613.41     1502.72    398.15 o 
  -5   5   3      547.67      722.42    369.34 o 
  -4   5   3     5371.43     4742.01    429.67 o 
  -3   5   3       79.53      625.72    142.25 o 
  -2   5   3      283.28      186.48    100.65 o 
  -1   5   3     3836.08     4684.16    275.84 o 
   0   5   3     4798.08     4638.22    236.75 o 
   1   5   3    16366.33    15486.94    538.40 o 
   2   5   3      209.31      327.54     89.91 o 
   3   5   3     5366.43     5252.71    574.94 o 
   4   5   3     3954.64     3949.96    460.45 o 
   5   5   3      114.15      405.58    271.34 o 
   6   5   3     1350.21     1089.74    292.42 o 
   7   5   3       22.98       41.69    334.59 o 
   8   5   3      667.95      896.23    452.33 o 
  -7   6   3       72.86      407.44    428.17 o 
  -6   6   3       94.80       25.84    365.65 o 
  -5   6   3      301.91      264.91    339.71 o 
  -4   6   3      201.56      353.73    190.32 o 
  -3   6   3       28.20       95.21    130.59 o 
  -2   6   3      244.71      329.80    123.16 o 
  -1   6   3     3254.49     2902.75    185.73 o 
   0   6   3      274.29      265.95     96.33 o 
   1   6   3      101.90      351.19     99.23 o 
   2   6   3      916.44     1032.72    125.22 o 
   3   6   3      540.06      592.46    203.83 o 
   4   6   3     1003.98     1146.29    282.95 o 
   5   6   3      366.16      373.31    266.24 o 
   6   6   3      384.16      409.33    345.62 o 
   7   6   3       13.47      354.52    397.57 o 
  -7   7   3        6.27       40.93    428.32 o 
  -6   7   3     1239.18      500.45    424.74 o 
  -5   7   3      479.08      367.19    298.72 o 
  -4   7   3      556.88      649.66    259.17 o 
  -3   7   3     1470.09     1582.13    223.76 o 
  -2   7   3     7560.53     6940.57    478.97 o 
  -1   7   3      410.05      782.02    123.97 o 
   0   7   3       22.29       31.43    106.86 o 
   1   7   3     4973.81     4698.94    204.40 o 
   2   7   3     1465.72     2141.06    233.89 o 
   3   7   3     1086.80     1057.74    213.97 o 
   4   7   3       17.54      287.44    245.21 o 
   5   7   3      241.61      339.37    264.39 o 
   6   7   3      397.32      870.32    416.30 o 
   7   7   3       41.17      613.44    427.12 o 
  -6   8   3        3.02      103.65    359.85 o 
  -5   8   3      126.11        0.00    346.91 o 
  -4   8   3      670.40      734.47    281.18 o 
  -3   8   3      114.43      455.78    215.29 o 
  -2   8   3     4075.15     7025.68    399.11 o 
  -1   8   3      101.45      253.46    143.28 o 
   0   8   3     2559.74     2260.15    175.30 o 
   1   8   3     1013.90      972.28    144.10 o 
   2   8   3    32547.25    30717.64   1411.65 o 
   3   8   3     1762.18     1740.73    270.55 o 
   4   8   3     1706.35     1734.62    332.56 o 
   5   8   3      446.45      583.01    374.32 o 
   6   8   3     2629.03     2626.32    543.74 o 
  -6   9   3     2599.36     2299.59    532.52 o 
  -5   9   3      188.77      170.83    386.48 o 
  -4   9   3     5948.23     5770.43    492.11 o 
  -3   9   3      616.42      722.25    295.26 o 
  -2   9   3    11695.58    10836.34    778.64 o 
  -1   9   3      343.00      638.16    166.43 o 
   0   9   3     4281.74     4167.18    229.23 o 
   1   9   3      733.03      653.04    177.33 o 
   2   9   3     3940.14     4327.91    328.20 o 
   3   9   3     1266.84     1413.43    268.47 o 
   4   9   3     1017.28     1355.22    325.10 o 
   5   9   3      257.96      377.99    370.33 o 
   6   9   3      105.28      463.73    459.61 o 
  -5  10   3      125.32      101.24    422.91 o 
  -4  10   3      312.49       61.07    288.10 o 
  -3  10   3      221.16      187.39    287.16 o 
  -2  10   3     1611.39     3112.80    307.10 o 
  -1  10   3       88.04       19.39    194.72 o 
   0  10   3     1040.97     1124.02    229.17 o 
   1  10   3       47.54        0.00    208.14 o 
   2  10   3    15444.92    15756.99   1262.02 o 
   3  10   3        1.32        0.00    212.19 o 
   4  10   3       31.83      218.60    339.79 o 
   5  10   3       17.34       36.20    399.90 o 
  -5  11   3      193.55      479.51    473.11 o 
  -4  11   3     1055.18     1002.28    374.21 o 
  -3  11   3        8.43        0.00    285.65 o 
  -2  11   3     3955.25     4126.72    445.13 o 
  -1  11   3        5.72        0.00    223.34 o 
   0  11   3      766.54     1035.02    406.87 o 
   1  11   3        5.30      108.84    263.58 o 
   2  11   3      148.20      726.42    281.99 o 
   3  11   3       57.83        0.00    263.10 o 
   4  11   3       17.51        0.00    340.96 o 
   5  11   3        1.82      316.89    445.93 o 
  -4  12   3      560.80      483.66    373.88 o 
  -3  12   3        8.73        0.00    331.30 o 
  -2  12   3      287.22      545.03    318.17 o 
  -1  12   3       14.66        0.00    387.72 o 
   0  12   3     1079.06     1204.02    460.32 o 
   1  12   3      281.81       81.57    294.86 o 
   2  12   3      923.62     1293.88    366.92 o 
   3  12   3      284.50       64.28    312.42 o 
   4  12   3      201.57      347.26    458.87 o 
  -2  13   3       52.79      817.48    755.92 o 
  -1  13   3       10.52       98.49    679.59 o 
   0  13   3      948.20     1531.07    518.35 o 
   1  13   3      227.44      118.40    460.50 o 
   2  13   3        0.78      246.25    367.11 o 
  -6   0   4       23.26      347.90    274.77 o 
  -4   0   4     5449.04     6485.64    556.47 o 
  -2   0   4     5421.29     5549.97    337.33 o 
   0   0   4    10403.17    12375.40    305.32 o 
   2   0   4   264833.69   245708.16   2043.69 o 
   6   0   4     1198.65      765.77    482.61 o 
   8   0   4     1373.81      859.33    576.17 o 
  -8   1   4        8.68      131.79    389.96 o 
  -7   1   4        5.08        0.00    243.83 o 
  -6   1   4     6051.65     6136.64    338.41 o 
  -5   1   4        1.21        0.00    173.74 o 
  -4   1   4      533.20      567.49    172.67 o 
  -3   1   4     1604.40     1528.52    168.38 o 
  -1   1   4     1808.98     1650.40     90.27 o 
   0   1   4      595.69      475.09     43.15 o 
   1   1   4      150.02      181.17     73.98 o 
   2   1   4   351771.41   322346.25   1417.17 o 
   3   1   4     1807.94     1930.73    162.33 o 
   4   1   4        8.97      153.16    144.54 o 
   5   1   4      119.95      176.00    242.77 o 
   6   1   4       73.74      168.50    234.67 o 
   7   1   4       22.92       83.89    329.70 o 
  -8   2   4      138.95      276.96    384.10 o 
  -7   2   4      103.31      227.47    331.10 o 
  -6   2   4      633.29      906.27    252.23 o 
  -5   2   4       33.17        6.20    145.58 o 
  -4   2   4      172.67      248.51    132.63 o 
  -3   2   4     2945.72     2986.08    171.29 o 
  -2   2   4     1117.40     2353.53    325.02 o 
  -1   2   4      315.49      411.36     59.33 o 
   0   2   4     4482.71     4394.29    114.97 o 
   1   2   4      684.75      583.22    121.63 o 
   2   2   4    17911.79    17984.14    868.15 o 
   3   2   4      184.11      227.47    117.05 o 
   4   2   4     2736.08     2156.76    211.47 o 
   5   2   4      426.81      578.22    196.12 o 
   6   2   4     2280.03     1977.49    409.97 o 
   7   2   4       31.21      188.26    318.49 o 
  -8   3   4        0.85        0.00    429.93 o 
  -7   3   4       54.56       46.86    340.11 o 
  -6   3   4       92.98      456.96    297.23 o 
  -5   3   4       63.77      132.27    154.94 o 
  -4   3   4      963.93     1213.58    171.68 o 
  -3   3   4     1306.17     1239.44    126.01 o 
  -2   3   4     2721.24     2506.46    133.36 o 
  -1   3   4       10.04      242.08     75.17 o 
   0   3   4      259.27      273.33     71.34 o 
   1   3   4     1216.14     1250.64    136.33 o 
   2   3   4       39.48      292.18    149.25 o 
   3   3   4      503.75      506.73    121.66 o 
   4   3   4     7748.67     7254.22    310.88 o 
   5   3   4     1881.52     1383.95    320.70 o 
   6   3   4      219.36      339.75    296.98 o 
   7   3   4       13.91       87.00    357.87 o 
   8   3   4        0.03      327.48    622.96 o 
  -8   4   4      505.66      272.58    452.14 o 
  -7   4   4        0.50        0.00    672.20 o 
  -6   4   4      303.68      422.49    333.19 o 
  -5   4   4       16.72        0.00    261.51 o 
  -4   4   4    10726.66    10676.72    350.54 o 
  -3   4   4     1168.78     1441.34    142.33 o 
  -2   4   4      129.86      176.28     89.24 o 
  -1   4   4      757.07      909.13     80.81 o 
   0   4   4     9818.08     8982.70    366.09 o 
   1   4   4     4256.27     4457.71    294.27 o 
   2   4   4     1187.12      960.03    197.36 o 
   3   4   4     1719.55     1743.22    139.18 o 
   4   4   4      101.92      705.88    531.85 o 
   5   4   4      365.68      549.78    271.54 o 
   6   4   4        2.17        0.00    301.07 o 
   7   4   4       78.08      531.85    529.39 o 
   8   4   4       14.11      316.02    424.14 o 
  -8   5   4      418.14      384.91    462.78 o 
  -7   5   4       42.12        0.00    480.14 o 
  -6   5   4     3072.79     2827.86    492.71 o 
  -5   5   4       23.36      194.99    321.18 o 
  -4   5   4     1775.02     2669.26    300.00 o 
  -3   5   4     3054.13     2884.69    182.80 o 
  -2   5   4     7797.14     8175.46    346.87 o 
  -1   5   4     8397.31    10053.72    556.45 o 
   0   5   4     4731.92     4730.63    287.77 o 
   1   5   4    19465.46    19581.69    884.60 o 
   2   5   4     7968.36     7725.99    293.56 o 
   3   5   4     2738.45     2688.51    347.18 o 
   4   5   4     6514.49     6855.75    485.76 o 
   5   5   4      924.44     1149.66    364.42 o 
   6   5   4     2595.93     2752.67    448.02 o 
   7   5   4       78.85      115.30    384.68 o 
  -7   6   4       41.16       25.30    369.78 o 
  -6   6   4      119.14        0.00    361.29 o 
  -5   6   4      174.46      134.02    277.74 o 
  -4   6   4    12733.42    12534.60    742.09 o 
  -3   6   4        5.36       81.27    131.29 o 
  -2   6   4      803.99      552.33    128.04 o 
  -1   6   4     2743.27     2594.92    144.56 o 
   0   6   4    41980.80    41198.93   1833.99 o 
   1   6   4      619.02      670.97    110.27 o 
   2   6   4       18.91      110.11    101.75 o 
   3   6   4     1314.47     1278.86    225.48 o 
   4   6   4     5104.26     5800.56    486.24 o 
   5   6   4      487.97      226.78    262.59 o 
   6   6   4      928.23     1479.87    433.27 o 
   7   6   4       28.43        4.46    407.51 o 
  -7   7   4      194.65        0.00    431.93 o 
  -6   7   4      586.07      560.70    379.79 o 
  -5   7   4      777.24      799.87    349.09 o 
  -4   7   4        7.11      258.11    244.94 o 
  -3   7   4      827.14      515.31    183.12 o 
  -2   7   4     7077.29     6439.85    530.97 o 
  -1   7   4      765.27      822.23    127.88 o 
   0   7   4      874.01      762.35    126.61 o 
   1   7   4     2848.02     2648.17    184.26 o 
   2   7   4     1980.29     2204.00    232.55 o 
   3   7   4      120.19      211.08    225.60 o 
   4   7   4     4103.34     3948.12    362.80 o 
   5   7   4        0.12      128.42    239.00 o 
   6   7   4     1929.89     1750.84    437.46 o 
   7   7   4       20.44      332.35    440.23 o 
  -6   8   4       76.27      178.67    390.05 o 
  -5   8   4     1562.85     1767.11    422.01 o 
  -4   8   4     4262.46     4129.15    399.83 o 
  -3   8   4       68.07      276.78    198.36 o 
  -2   8   4      785.79      967.64    161.50 o 
  -1   8   4     1670.34     1550.31    181.68 o 
   0   8   4    11757.74    11450.81    599.95 o 
   1   8   4     2407.54     2199.66    210.19 o 
   2   8   4       32.39      224.28    196.42 o 
   3   8   4       11.10        0.00    193.24 o 
   4   8   4      647.38      723.88    274.58 o 
   5   8   4     1907.87     1760.77    433.15 o 
   6   8   4      736.77      647.05    410.00 o 
  -6   9   4      284.07      691.06    450.30 o 
  -5   9   4      965.32      666.25    374.14 o 
  -4   9   4      476.07      679.16    290.32 o 
  -3   9   4      968.26     1568.84    335.37 o 
  -2   9   4      241.59      304.78    211.91 o 
  -1   9   4      112.17      114.45    153.79 o 
   0   9   4       12.08        0.00    135.49 o 
   1   9   4      479.65      545.29    178.58 o 
   2   9   4      520.77      401.80    224.65 o 
   3   9   4     5424.36     6193.55    392.97 o 
   4   9   4      848.32      930.84    369.09 o 
   5   9   4        9.13        0.00    351.65 o 
   6   9   4      100.69      180.13    410.37 o 
  -5  10   4      465.51      613.78    436.98 o 
  -4  10   4        8.07        0.00    298.64 o 
  -3  10   4      517.76      675.56    314.07 o 
  -2  10   4      292.76      306.17    224.71 o 
  -1  10   4      239.43      232.17    214.13 o 
   0  10   4     1462.00     1561.96    240.40 o 
   1  10   4       87.25      198.42    208.96 o 
   2  10   4     1103.00     1144.94    264.02 o 
   3  10   4       37.95      172.68    244.07 o 
   4  10   4      715.88      555.07    390.89 o 
   5  10   4      619.43      759.38    409.29 o 
  -5  11   4      156.30        0.00    418.12 o 
  -4  11   4      202.03      417.91    334.17 o 
  -3  11   4        0.05      196.08    309.04 o 
  -2  11   4     2810.48     3156.36    389.72 o 
  -1  11   4       30.43      114.06    273.12 o 
   0  11   4      142.57      314.23    274.96 o 
   1  11   4      626.01      559.61    293.25 o 
   2  11   4     1141.76     1485.57    291.46 o 
   3  11   4     1921.41     1803.67    326.77 o 
   4  11   4      803.88      859.89    428.04 o 
   5  11   4       99.59        0.00    429.58 o 
  -4  12   4     1841.08     1974.50    444.18 o 
  -3  12   4      853.26      612.90    355.45 o 
  -2  12   4      312.52      333.01    322.51 o 
  -1  12   4      983.84     1232.39    425.25 o 
   0  12   4     3974.67     3909.81    564.74 o 
   1  12   4      112.69      514.55    312.54 o 
   2  12   4      484.17      416.05    344.55 o 
   3  12   4       20.31      212.74    343.63 o 
   4  12   4      905.18     1015.30    480.28 o 
  -2  13   4     2308.97     2710.97    901.19 o 
  -1  13   4      720.97      578.64    726.37 o 
   0  13   4     1056.38     1532.53    519.33 o 
   1  13   4       98.39      423.04    511.48 o 
   2  13   4     3108.07     4003.20    500.48 o 
  -7   0   5       62.24      372.38    315.88 o 
  -5   0   5      369.49      394.63    243.65 o 
  -3   0   5     1370.63     1136.78    217.91 o 
  -1   0   5    15408.03    15651.29    390.25 o 
   1   0   5     1504.83     2213.59    169.90 o 
   3   0   5     2883.41     2912.87    320.10 o 
   5   0   5        4.97        0.00    337.33 o 
   7   0   5      305.57      714.06    504.77 o 
  -8   1   5        9.90        0.00    475.22 o 
  -7   1   5        0.12       81.44    255.63 o 
  -6   1   5       83.26      234.63    198.85 o 
  -5   1   5      172.59      266.37    190.86 o 
  -4   1   5        5.12      108.31    147.94 o 
  -3   1   5      318.10      390.41    129.93 o 
  -2   1   5     6742.08     7839.77    611.29 o 
  -1   1   5      783.37     1396.58     87.89 o 
   0   1   5       15.23       20.07     34.63 o 
   1   1   5     6407.65     5413.62    215.71 o 
   2   1   5    51959.07    50673.17    904.32 o 
   3   1   5     5450.87     5237.54    240.40 o 
   4   1   5      103.57      121.38    159.30 o 
   5   1   5       32.90        0.00    192.03 o 
   6   1   5      795.84      710.73    321.71 o 
   7   1   5      647.25      704.79    403.81 o 
   8   1   5       87.18        7.39    512.15 o 
  -8   2   5      950.08     1195.71    496.15 o 
  -7   2   5      600.39      618.27    357.08 o 
  -6   2   5     3093.60     3932.98    352.39 o 
  -5   2   5        4.41      207.92    154.94 o 
  -4   2   5     9503.09     8307.30    294.51 o 
  -3   2   5        8.03      299.23    108.13 o 
  -2   2   5      385.59      426.73     66.52 o 
  -1   2   5     1306.41     1397.03     80.46 o 
   0   2   5     7999.49     9463.47    240.96 o 
   1   2   5     1736.94     1750.98    160.99 o 
   2   2   5        6.57        0.00     79.97 o 
   3   2   5     3528.63     3100.59    194.73 o 
   4   2   5     6594.10     5638.65    396.92 o 
   5   2   5     3268.34     3403.46    294.07 o 
   6   2   5        5.07       62.17    278.70 o 
   7   2   5      851.45      905.49    370.54 o 
  -8   3   5     1093.23     1191.74    812.55 o 
  -7   3   5      172.85      321.53    391.73 o 
  -6   3   5     2560.30     3235.97    430.47 o 
  -5   3   5     1789.85     1671.15    204.74 o 
  -4   3   5     3616.34     3493.33    221.70 o 
  -3   3   5     3710.18     4363.42    229.51 o 
  -2   3   5    34062.36    34293.31    853.30 o 
  -1   3   5       32.30      102.10     71.57 o 
   0   3   5      759.47      795.40     86.17 o 
   1   3   5      931.58      740.29    128.41 o 
   2   3   5    16975.61    17883.90   1131.42 o 
   3   3   5    14608.79    13978.93    609.41 o 
   4   3   5      857.52      963.70    168.23 o 
   5   3   5     1793.79     1675.36    341.09 o 
   6   3   5     5790.25     5658.08    507.13 o 
   7   3   5      522.97      568.46    353.77 o 
   8   3   5      164.77      376.73    497.38 o 
  -8   4   5      479.96     1035.84    494.13 o 
  -7   4   5      541.40      521.59    425.89 o 
  -6   4   5     2765.72     2720.97    470.48 o 
  -5   4   5      735.78      617.56    217.50 o 
  -4   4   5    13502.92    13513.27    386.53 o 
  -3   4   5      126.27      287.86    115.60 o 
  -2   4   5     6178.10     5730.58    195.91 o 
  -1   4   5     5877.62     5681.33    283.49 o 
   0   4   5    30079.69    32337.06   1387.28 o 
   1   4   5     1099.66     1315.51    108.78 o 
   2   4   5     1076.60     1008.03    341.03 o 
   3   4   5     2795.65     2692.27    309.48 o 
   4   4   5     1302.87     1853.02    441.98 o 
   5   4   5      484.77      499.84    292.50 o 
   6   4   5      139.42      335.93    319.67 o 
   7   4   5      320.77      856.87    551.55 o 
   8   4   5      828.74     1238.53    640.19 o 
  -7   5   5       41.36      548.20    413.39 o 
  -6   5   5     1134.10     1174.11    409.72 o 
  -5   5   5      109.93      254.00    329.91 o 
  -4   5   5     2792.13     2801.49    204.16 o 
  -3   5   5     6233.80     5889.84    255.58 o 
  -2   5   5     6087.59     6675.85    230.18 o 
  -1   5   5     1088.87     1166.31    100.95 o 
   0   5   5     5446.66     6071.45    262.44 o 
   1   5   5        2.80       58.23     80.24 o 
   2   5   5     1291.62     1631.40    206.84 o 
   3   5   5     1128.39     1657.52    302.94 o 
   4   5   5       23.71      406.63    285.93 o 
   5   5   5       55.39      195.26    288.96 o 
   6   5   5     2259.39     2081.17    414.04 o 
   7   5   5       72.17      140.35    438.29 o 
  -7   6   5      119.08        0.00    360.79 o 
  -6   6   5       12.85      110.22    379.80 o 
  -5   6   5       27.30      326.41    334.68 o 
  -4   6   5      654.95      704.99    306.43 o 
  -3   6   5       12.46      148.82    134.90 o 
  -2   6   5     3004.95     2807.45    189.24 o 
  -1   6   5     1322.20     1411.12    121.74 o 
   0   6   5     3596.06     4172.36    253.63 o 
   1   6   5       29.71       47.40     94.76 o 
   2   6   5     2797.23     2819.81    225.07 o 
   3   6   5      828.09      837.25    214.56 o 
   4   6   5        1.72      105.19    292.72 o 
   5   6   5      452.97      388.79    375.08 o 
   6   6   5      307.30      314.17    277.91 o 
   7   6   5      215.88      519.99    404.33 o 
  -7   7   5      105.25        0.00    393.17 o 
  -6   7   5      966.35      597.15    390.54 o 
  -5   7   5      644.08      461.73    328.40 o 
  -4   7   5      255.20      361.10    232.95 o 
  -3   7   5     1734.24     1758.04    223.98 o 
  -2   7   5     6956.07     5935.31    442.59 o 
  -1   7   5     2099.64     1798.13    144.98 o 
   0   7   5       60.75      175.30    114.25 o 
   1   7   5     1373.88     1156.48    136.82 o 
   2   7   5     1245.97     1457.66    212.93 o 
   3   7   5       52.27        0.00    179.91 o 
   4   7   5      276.33        0.00    214.00 o 
   5   7   5      255.96      508.53    286.78 o 
   6   7   5        1.10        0.00    309.78 o 
   7   7   5       39.36      112.63    435.76 o 
  -6   8   5     2168.01     2501.00    498.13 o 
  -5   8   5      113.95       59.00    329.14 o 
  -4   8   5     3618.99     3438.81    381.96 o 
  -3   8   5       75.23      182.74    227.81 o 
  -2   8   5      386.09      467.83    145.59 o 
  -1   8   5        3.80        8.27    133.21 o 
   0   8   5     7817.41     7729.28    342.80 o 
   1   8   5       31.41        0.00    139.51 o 
   2   8   5      696.39      819.38    213.05 o 
   3   8   5      109.01       85.40    294.64 o 
   4   8   5     8703.01     7343.88    475.11 o 
   5   8   5     1104.81     1016.98    312.46 o 
   6   8   5       70.56       62.85    402.32 o 
  -6   9   5     2403.69     2462.43    530.67 o 
  -5   9   5      137.43        0.00    328.87 o 
  -4   9   5     3597.60     3131.60    388.74 o 
  -3   9   5       66.06      182.49    269.82 o 
  -2   9   5    11575.92    12304.51   1025.33 o 
  -1   9   5      920.99     1080.52    185.86 o 
   0   9   5     1343.40     1256.13    188.20 o 
   1   9   5     2434.03     2345.07    218.92 o 
   2   9   5    16071.40    14793.35    877.12 o 
   3   9   5      159.28      240.71    235.40 o 
   4   9   5       64.12      359.51    292.44 o 
   5   9   5      204.10       89.10    327.73 o 
   6   9   5      409.65      276.69    447.37 o 
  -5  10   5      419.49      787.81    464.16 o 
  -4  10   5     1520.15     2325.66    404.39 o 
  -3  10   5      718.56      765.51    304.15 o 
  -2  10   5       50.32      108.95    243.81 o 
  -1  10   5      664.22      523.23    226.39 o 
   0  10   5     1543.64     1774.26    253.74 o 
   1  10   5       11.83        0.00    224.04 o 
   2  10   5       17.00       18.84    232.04 o 
   3  10   5      480.01      642.32    259.50 o 
   4  10   5     3880.97     4413.50    454.86 o 
   5  10   5       20.05        0.00    379.11 o 
  -5  11   5        3.55      311.35    519.35 o 
  -4  11   5      381.69      564.64    334.90 o 
  -3  11   5      106.95        0.00    294.27 o 
  -2  11   5     2167.18     1937.25    340.26 o 
  -1  11   5       18.33        0.00    280.51 o 
   0  11   5     3977.82     4082.44    406.76 o 
   1  11   5      889.98      506.81    288.84 o 
   2  11   5      149.19      482.14    262.99 o 
   3  11   5        0.60      112.59    270.63 o 
   4  11   5        2.61      160.00    395.87 o 
   5  11   5       30.00        0.00    411.54 o 
  -4  12   5      138.19        0.00    345.03 o 
  -3  12   5       18.73      295.15    335.87 o 
  -2  12   5      194.15      374.98    429.35 o 
  -1  12   5       40.93      189.60    625.42 o 
   0  12   5        0.27        0.00    401.64 o 
   1  12   5        5.99        0.00    288.25 o 
   2  12   5      427.25      689.21    347.61 o 
   3  12   5      444.98      442.74    307.38 o 
   4  12   5      212.66        0.00    444.32 o 
  -2  13   5       14.43      150.20    723.91 o 
  -1  13   5       85.43      216.68    704.21 o 
   0  13   5      319.00      600.94    485.84 o 
   1  13   5      282.84      512.82    482.62 o 
   2  13   5      613.15      786.46    401.10 o 
  -6   0   6     6423.09     6828.31    517.37 o 
  -4   0   6     4031.00     4269.59    467.83 o 
   0   0   6    36258.16    40652.42   2676.50 o 
   2   0   6   119593.98   115493.09   1405.96 o 
   4   0   6   140293.36   140271.00   2142.18 o 
   6   0   6     4450.26     4927.02    682.05 o 
   8   0   6     1160.23      805.16    573.71 o 
  -8   1   6        4.03       17.24    499.84 o 
  -7   1   6       35.66      266.94    248.52 o 
  -6   1   6       51.02      182.27    197.92 o 
  -5   1   6        1.99       39.11    162.44 o 
  -4   1   6     2713.06     2923.47    242.03 o 
  -3   1   6       52.83      108.48    111.72 o 
  -2   1   6     1522.76     1404.26    102.21 o 
  -1   1   6      936.85     1184.98     71.71 o 
   0   1   6    49231.81    56805.07   2201.70 o 
   1   1   6     3410.31     3265.41    202.07 o 
   2   1   6     1146.29     1044.31    121.00 o 
   3   1   6     1344.31     1240.87    164.36 o 
   4   1   6    12075.00    11518.39    400.36 o 
   5   1   6      131.77       39.42    199.46 o 
   6   1   6       61.68       66.73    297.53 o 
   7   1   6        1.60      136.34    309.86 o 
   8   1   6        2.07      115.86    393.27 o 
  -8   2   6      260.92      767.03    451.99 o 
  -7   2   6      265.85      115.02    382.01 o 
  -6   2   6     2382.19     2650.83    309.25 o 
  -5   2   6      263.35      366.79    142.99 o 
  -4   2   6     3737.97     3732.50    311.68 o 
  -3   2   6     8240.41     8216.31    213.69 o 
  -2   2   6      422.34      533.93     68.44 o 
  -1   2   6     1962.76     1824.33    117.33 o 
   0   2   6      411.41      505.05     70.94 o 
   1   2   6     1420.51     1419.66    170.63 o 
   2   2   6      195.59      182.27     85.32 o 
   3   2   6      979.63     1345.97    280.68 o 
   4   2   6    18789.95    17762.80    468.02 o 
   5   2   6      164.14      184.30    262.75 o 
   6   2   6      352.79      632.51    308.11 o 
   7   2   6        9.89        0.00    315.01 o 
  -8   3   6      172.32      554.11    450.54 o 
  -7   3   6       37.36        0.00    338.45 o 
  -6   3   6        6.64      382.44    329.27 o 
  -5   3   6        0.47       45.65    192.49 o 
  -4   3   6       13.67      118.87    137.12 o 
  -3   3   6        4.15       39.63     78.85 o 
  -2   3   6     1689.86     1726.23    114.42 o 
  -1   3   6        5.66      269.93     81.11 o 
   0   3   6     9380.60     9607.81    270.60 o 
   1   3   6     2043.15     2158.38    226.53 o 
   2   3   6      114.76      254.59    149.25 o 
   3   3   6      138.59      152.31    112.65 o 
   4   3   6      613.02      490.21    174.40 o 
   5   3   6       17.88        0.00    270.53 o 
   6   3   6      723.71      896.82    332.33 o 
   7   3   6       57.27      115.66    335.84 o 
   8   3   6       38.75      162.51    497.38 o 
  -8   4   6       27.31       14.86    433.18 o 
  -7   4   6      384.87      479.42    417.04 o 
  -6   4   6     1618.82     1461.88    395.20 o 
  -5   4   6      951.24      838.19    237.31 o 
  -4   4   6      773.83      973.51    172.45 o 
  -3   4   6     2807.63     3062.64    177.29 o 
  -2   4   6     5150.68     5089.99    233.81 o 
  -1   4   6     7584.65     7826.60    286.08 o 
   0   4   6      523.65      600.53     97.97 o 
   1   4   6     4527.79     4774.08    238.83 o 
   2   4   6     7477.80     6677.29    792.85 o 
   3   4   6       19.00      201.16    198.39 o 
   4   4   6        0.57        0.00    242.84 o 
   5   4   6     2217.80     1983.42    364.06 o 
   6   4   6      179.44        0.00    294.11 o 
   7   4   6      282.69      460.11    349.49 o 
   8   4   6       41.22      765.77    590.95 o 
  -7   5   6      106.20       27.09    669.74 o 
  -6   5   6      194.11      142.84    310.35 o 
  -5   5   6        3.33       55.24    305.64 o 
  -4   5   6     8845.94     8255.54    352.50 o 
  -3   5   6      637.72      776.07    140.25 o 
  -2   5   6      956.66     1118.49    136.44 o 
  -1   5   6     3426.31     3211.75    132.20 o 
   0   5   6     1554.32     1677.99    115.04 o 
   1   5   6      182.72      412.49    103.72 o 
   2   5   6     2013.34     2260.95    285.14 o 
   3   5   6     2180.47     2355.79    336.74 o 
   4   5   6      713.65      992.72    309.04 o 
   5   5   6     1036.86     1111.53    344.26 o 
   6   5   6     4122.93     4206.55    498.80 o 
   7   5   6       21.00        0.00    460.45 o 
  -7   6   6      463.57      823.32    425.29 o 
  -6   6   6     2375.65     2221.39    485.88 o 
  -5   6   6       26.78       88.64    440.75 o 
  -4   6   6      603.14      956.49    253.47 o 
  -3   6   6     1882.59     2189.12    184.26 o 
  -2   6   6    27505.49    28514.10   1737.55 o 
  -1   6   6      243.82      301.99     92.64 o 
   0   6   6     3292.11     2855.99    151.78 o 
   1   6   6       28.22       32.35     96.34 o 
   2   6   6    17489.67    17665.94   1074.02 o 
   3   6   6      388.37      676.40    274.15 o 
   4   6   6      636.67      718.26    308.81 o 
   5   6   6     2223.63     2458.87    451.25 o 
   6   6   6     1097.40     1162.14    392.09 o 
   7   6   6      196.41      528.00    422.73 o 
  -7   7   6       79.99       79.79    441.94 o 
  -6   7   6      243.72      428.81    399.69 o 
  -5   7   6       47.31        0.00    280.42 o 
  -4   7   6     1480.48     1458.72    283.83 o 
  -3   7   6     4441.12     4150.03    307.42 o 
  -2   7   6      761.08      939.27    161.77 o 
  -1   7   6      252.69      513.48    115.70 o 
   0   7   6     8069.59     8030.22    500.74 o 
   1   7   6     2783.18     2778.08    170.50 o 
   2   7   6     2951.07     2642.71    291.43 o 
   3   7   6      930.07     1502.95    269.53 o 
   4   7   6     1104.13      740.62    265.94 o 
   5   7   6        4.79      144.87    256.89 o 
   6   7   6     2627.64     2498.93    463.12 o 
   7   7   6      102.66      652.32    456.92 o 
  -6   8   6       81.27      418.05    393.78 o 
  -5   8   6      219.85      473.15    376.50 o 
  -4   8   6       24.92        0.00    225.61 o 
  -3   8   6      984.81     1007.71    262.52 o 
  -2   8   6    11201.47    11109.56    746.34 o 
  -1   8   6       38.57      345.21    146.32 o 
   0   8   6       16.30        0.00    124.80 o 
   1   8   6     4104.74     4034.26    240.48 o 
   2   8   6     9299.55     9946.56    437.50 o 
   3   8   6        9.07       24.50    223.81 o 
   4   8   6      725.01      494.89    274.18 o 
   5   8   6       69.11       20.43    269.90 o 
   6   8   6        2.11       31.98    364.76 o 
  -6   9   6        5.09       49.49    440.62 o 
  -5   9   6        7.88       17.83    345.86 o 
  -4   9   6       16.67        0.00    271.30 o 
  -3   9   6     2986.92     2485.95    360.18 o 
  -2   9   6      799.66      947.20    246.39 o 
  -1   9   6       46.02        0.00    150.12 o 
   0   9   6       38.25       11.98    149.29 o 
   1   9   6        3.21        0.00    161.02 o 
   2   9   6      674.65      678.17    231.62 o 
   3   9   6      382.52      624.48    274.86 o 
   4   9   6        0.48        0.00    276.75 o 
   5   9   6      431.28       51.99    375.43 o 
   6   9   6      409.31      374.50    409.29 o 
  -5  10   6      190.28      311.57    317.69 o 
  -4  10   6       82.31        0.00    291.59 o 
  -3  10   6      492.03     1211.46    333.96 o 
  -2  10   6        4.50        0.00    254.53 o 
  -1  10   6     1531.17     1272.92    203.55 o 
   0  10   6      293.28      161.22    202.88 o 
   1  10   6       80.86      202.39    263.70 o 
   2  10   6      378.97      267.47    243.51 o 
   3  10   6     4814.93     4078.98    412.33 o 
   4  10   6      330.69      305.03    316.38 o 
   5  10   6      312.19      174.61    389.13 o 
  -5  11   6     1072.51     1722.78    438.09 o 
  -4  11   6     1603.98     1996.08    399.47 o 
  -3  11   6      144.35      409.32    322.83 o 
  -2  11   6      944.00      593.57    311.88 o 
  -1  11   6       48.14      132.96    282.55 o 
   0  11   6     1564.54     1269.87    320.39 o 
   1  11   6      764.69      731.99    314.64 o 
   2  11   6      732.62      535.91    262.89 o 
   3  11   6      431.05      365.83    317.76 o 
   4  11   6      783.34      818.10    439.60 o 
   5  11   6       66.33      312.03    459.59 o 
  -4  12   6       35.80       58.96    346.37 o 
  -3  12   6      616.97     1091.23    372.20 o 
  -2  12   6     2530.33     2883.66    564.54 o 
  -1  12   6     2565.66     3126.68    532.47 o 
   0  12   6      215.65      359.38    391.97 o 
   1  12   6       25.87      332.67    317.95 o 
   2  12   6     2290.83     2729.15    429.46 o 
   3  12   6     2217.51     2202.01    421.08 o 
   4  12   6      383.21      390.01    447.65 o 
  -2  13   6      179.50      870.46    532.71 o 
  -1  13   6       24.16      120.65    691.90 o 
   0  13   6     1289.24     1281.79    538.72 o 
   1  13   6       18.42        0.00    455.36 o 
   2  13   6     2401.31     2687.55    461.10 o 
  -7   0   7     1118.43     1489.68    514.62 o 
  -5   0   7       43.33      117.16    236.63 o 
  -3   0   7      114.49      294.62    151.77 o 
  -1   0   7    12269.66    13635.06    229.43 o 
   1   0   7     6670.71     6522.13    229.27 o 
   3   0   7        0.40        0.00    216.68 o 
   5   0   7        4.25        0.00    315.17 o 
   7   0   7      807.85      955.36    529.39 o 
  -8   1   7       19.14      952.90    593.41 o 
  -7   1   7       10.53       78.05    273.61 o 
  -6   1   7       12.06      149.48    198.67 o 
  -5   1   7      923.40      825.41    186.92 o 
  -4   1   7     1793.41     1889.33    198.31 o 
  -3   1   7      886.43     1114.64    162.77 o 
  -2   1   7     2203.22     2070.42    114.20 o 
  -1   1   7     1331.36     1407.47     82.86 o 
   0   1   7     4113.13     4317.59    204.00 o 
   1   1   7     4521.77     4632.59    218.46 o 
   2   1   7       84.78      273.07    107.77 o 
   3   1   7     9207.62     8333.91    294.90 o 
   4   1   7     8667.01     8473.36    357.51 o 
   5   1   7        8.41       20.81    197.40 o 
   6   1   7      147.56       48.83    290.00 o 
   7   1   7      349.60      206.15    312.44 o 
   8   1   7      168.45      500.55    438.59 o 
  -8   2   7      169.13        0.00    420.86 o 
  -7   2   7      488.76      613.86    395.47 o 
  -6   2   7     2099.32     2061.36    304.65 o 
  -5   2   7     1748.90     1731.83    191.45 o 
  -4   2   7     2641.41     2984.21    182.00 o 
  -3   2   7       30.30       56.49     77.27 o 
  -2   2   7     2802.99     3277.77    116.36 o 
  -1   2   7      526.35      670.82     95.53 o 
   0   2   7     1817.33     1746.31    104.09 o 
   1   2   7      650.10      511.62    145.31 o 
   2   2   7    11181.97     9634.79    248.37 o 
   3   2   7        2.83       68.37    124.01 o 
   4   2   7     1231.44     1029.20    193.38 o 
   5   2   7     1724.89     1498.01    324.29 o 
   6   2   7     1531.40     1888.52    369.46 o 
   7   2   7      920.03     1090.14    356.19 o 
   8   2   7        0.87        0.00    514.62 o 
  -8   3   7     1113.80     1753.97    517.66 o 
  -7   3   7        4.31      168.65    386.91 o 
  -6   3   7     3562.28     3691.20    355.30 o 
  -5   3   7      990.43      979.99    237.25 o 
  -4   3   7    17210.79    16055.15    339.11 o 
  -3   3   7     2954.80     3088.20    136.54 o 
  -2   3   7    13214.59    12999.44    254.25 o 
  -1   3   7     1139.69     1558.09    105.92 o 
   0   3   7    15493.93    15559.79    416.44 o 
   1   3   7     3565.07     3198.32    247.33 o 
   2   3   7      154.99      897.16    265.93 o 
   3   3   7     2510.73     2793.43    169.57 o 
   4   3   7     1285.64     2066.59    568.79 o 
   5   3   7     3407.67     3222.09    397.61 o 
   6   3   7      339.75      465.16    304.68 o 
   7   3   7        9.79      146.83    322.94 o 
   8   3   7     1242.89     1085.86    566.32 o 
  -8   4   7      309.27      590.95    773.16 o 
  -7   4   7       84.81      239.97    403.38 o 
  -6   4   7     1037.52     1095.69    392.71 o 
  -5   4   7     2269.62     2695.78    292.75 o 
  -4   4   7     3034.80     3027.27    198.54 o 
  -3   4   7      782.62      717.46    130.18 o 
  -2   4   7    47155.80    48404.36   2009.31 o 
  -1   4   7     3379.51     3950.59    128.61 o 
   0   4   7      905.87      824.90    104.32 o 
   1   4   7     5276.47     5069.86    257.69 o 
   2   4   7     9152.84    10194.19   1302.54 o 
   3   4   7     1785.80     1565.27    279.41 o 
   4   4   7      617.44      790.53    282.73 o 
   5   4   7     2042.87     2419.09    378.61 o 
   6   4   7     1067.42     1271.20    363.44 o 
   7   4   7        2.17      123.80    357.64 o 
   8   4   7        9.89      361.95    561.40 o 
  -7   5   7      384.33      655.38    441.25 o 
  -6   5   7     1114.20     1198.56    423.53 o 
  -5   5   7       21.36      148.17    322.87 o 
  -4   5   7     4399.98     4132.22    271.50 o 
  -3   5   7       42.27      179.63    122.91 o 
  -2   5   7      807.93     1203.64    139.03 o 
  -1   5   7      212.76      238.54     81.88 o 
   0   5   7     1118.77      923.67    100.96 o 
   1   5   7      430.78      342.33    105.64 o 
   2   5   7     4803.86     4300.17    749.76 o 
   3   5   7      615.69      731.11    282.56 o 
   4   5   7      205.00      562.28    294.74 o 
   5   5   7     1445.87     1421.41    367.26 o 
   6   5   7       60.21      128.04    327.33 o 
   7   5   7       45.92      357.03    531.85 o 
  -7   6   7      282.50      561.73    399.78 o 
  -6   6   7        0.02        0.00    603.26 o 
  -5   6   7       51.29      206.81    340.70 o 
  -4   6   7      156.72       92.15    218.49 o 
  -3   6   7       16.12      170.95    129.70 o 
  -2   6   7     2381.63     2136.89    172.68 o 
  -1   6   7      473.79      690.96    103.35 o 
   0   6   7     2730.92     3146.10    160.69 o 
   1   6   7     3155.83     3446.02    163.34 o 
   2   6   7     1010.78     1507.18    284.63 o 
   3   6   7     1886.47     2072.88    336.87 o 
   4   6   7        1.30        0.00    265.54 o 
   5   6   7     1385.37     1145.85    347.32 o 
   6   6   7       45.68       43.42    352.59 o 
   7   6   7      104.57      199.97    422.32 o 
  -7   7   7        5.59       11.98    425.89 o 
  -6   7   7       10.43      281.61    404.07 o 
  -5   7   7       17.68        0.00    328.13 o 
  -4   7   7      776.27      606.08    234.25 o 
  -3   7   7     1208.29     1238.32    196.28 o 
  -2   7   7      969.73     1071.15    162.81 o 
  -1   7   7      333.30      424.48    131.71 o 
   0   7   7     5582.52     5443.66    325.94 o 
   1   7   7      850.38      553.14    129.67 o 
   2   7   7     2643.23     2844.25    249.92 o 
   3   7   7      841.07      829.29    245.17 o 
   4   7   7     2200.02     1813.83    299.50 o 
   5   7   7       73.86       64.39    273.41 o 
   6   7   7      595.61      458.42    308.28 o 
   7   7   7       48.34      289.89    448.38 o 
  -6   8   7     1369.46     1746.86    496.24 o 
  -5   8   7      470.32      914.42    376.27 o 
  -4   8   7     4720.98     4968.44    424.83 o 
  -3   8   7       26.81      272.55    233.91 o 
  -2   8   7     5405.80     4544.30    448.73 o 
  -1   8   7      322.61      297.70    144.07 o 
   0   8   7      960.12     1100.00    153.69 o 
   1   8   7      114.16      217.95    152.16 o 
   2   8   7     2079.17     2218.30    265.88 o 
   3   8   7      568.96      558.86    272.21 o 
   4   8   7     1632.38     2159.23    337.68 o 
   5   8   7      200.58       84.64    277.71 o 
   6   8   7     1412.26      971.93    428.01 o 
  -6   9   7       26.36        0.00    423.63 o 
  -5   9   7      205.01      281.32    264.92 o 
  -4   9   7     4050.57     4842.76    455.98 o 
  -3   9   7     1728.20     1480.90    315.60 o 
  -2   9   7        3.81       21.24    234.75 o 
  -1   9   7       38.52      221.20    166.34 o 
   0   9   7    10523.26     9909.40    548.04 o 
   1   9   7     1314.83     1545.83    205.31 o 
   2   9   7     2124.56     2037.73    261.50 o 
   3   9   7      845.58      954.52    295.49 o 
   4   9   7    13342.88    13107.67    650.24 o 
   5   9   7      513.56      509.78    306.37 o 
   6   9   7       69.69       56.01    402.76 o 
  -5  10   7      381.32      205.49    342.70 o 
  -4  10   7     1215.35     1592.70    364.38 o 
  -3  10   7     1118.70     1548.90    339.87 o 
  -2  10   7     3875.63     3377.22    374.55 o 
  -1  10   7      135.08       68.09    171.81 o 
   0  10   7      783.97      744.15    238.69 o 
   1  10   7      117.13      154.69    253.02 o 
   2  10   7      350.82      577.10    246.33 o 
   3  10   7      317.51      384.53    295.98 o 
   4  10   7     1197.40     1296.66    367.35 o 
   5  10   7        2.11      145.26    418.52 o 
  -5  11   7       14.61      132.97    381.89 o 
  -4  11   7      587.81      868.29    363.44 o 
  -3  11   7      156.11      108.63    305.60 o 
  -2  11   7      135.77        0.00    273.73 o 
  -1  11   7      682.65      834.38    397.33 o 
   0  11   7     4118.97     4103.98    348.04 o 
   1  11   7      100.02      118.25    272.98 o 
   2  11   7     1253.18     1552.60    362.20 o 
   3  11   7      173.32      194.74    311.63 o 
   4  11   7      589.25      396.13    355.56 o 
   5  11   7      475.69      806.28    487.70 o 
  -4  12   7       56.81       43.87    365.71 o 
  -3  12   7      145.96      180.82    346.22 o 
  -2  12   7      273.24      496.87    436.62 o 
  -1  12   7       15.98        0.00    409.83 o 
   0  12   7        0.66        0.00    393.84 o 
   1  12   7       50.10       55.58    309.96 o 
   2  12   7       78.20      139.00    337.12 o 
   3  12   7      313.04      424.07    451.09 o 
   4  12   7      141.61      119.42    435.27 o 
  -2  13   7     1438.90     1907.84    550.12 o 
  -1  13   7        1.12        0.00    691.90 o 
   0  13   7      135.71      293.01    714.06 o 
   1  13   7       52.87       99.42    486.14 o 
   2  13   7        0.69      321.66    377.67 o 
  -8   0   8     2535.14     2504.14    654.97 o 
  -6   0   8       13.13      264.44    299.94 o 
  -4   0   8    29930.94    33008.27    817.61 o 
   0   0   8      872.38      775.08     95.80 o 
   2   0   8    50147.70    49110.12    955.36 o 
   4   0   8    48731.41    45131.07   1233.60 o 
   6   0   8    12695.11    12713.46    658.71 o 
   8   0   8       55.72        0.00    556.47 o 
  -8   1   8       52.03        0.00    485.07 o 
  -7   1   8        3.01        0.00    261.22 o 
  -6   1   8      711.03      410.98    244.36 o 
  -5   1   8        9.06        0.00    162.77 o 
  -4   1   8     7936.99     7165.66    562.27 o 
  -3   1   8        9.21       12.07    110.15 o 
  -2   1   8    41947.11    43076.59   1743.67 o 
  -1   1   8     1231.59     1207.09     85.38 o 
   0   1   8    11064.18    10802.20    587.95 o 
   1   1   8     1078.00     1097.67    126.98 o 
   2   1   8     2039.26     4096.25    418.59 o 
   3   1   8     1233.28     1227.70    164.01 o 
   4   1   8    57540.26    57286.98    831.13 o 
   5   1   8      285.94      204.70    193.13 o 
   6   1   8     1477.74     1332.48    330.69 o 
   7   1   8      278.16      100.95    475.22 o 
   8   1   8       25.40      400.26    410.62 o 
  -8   2   8     1727.84     2143.47    511.36 o 
  -7   2   8      128.49      151.76    363.21 o 
  -6   2   8      602.81      703.14    263.04 o 
  -5   2   8      212.75      305.46    172.16 o 
  -4   2   8    14204.38    14221.67    327.19 o 
  -3   2   8     3676.41     3712.01    141.91 o 
  -2   2   8      158.28      144.12     75.74 o 
  -1   2   8        1.98       10.02     82.53 o 
   0   2   8     1996.11     1847.45    114.10 o 
   1   2   8       98.06        0.00     79.24 o 
   2   2   8      956.52      662.94    103.12 o 
   3   2   8     3341.28     3444.51    203.39 o 
   4   2   8      137.84      109.72    198.78 o 
   5   2   8     1108.23      847.73    293.34 o 
   6   2   8      808.69     1225.55    336.82 o 
   7   2   8        4.76      148.15    319.67 o 
   8   2   8        6.25        0.00    595.87 o 
  -8   3   8      266.19      740.04    472.63 o 
  -7   3   8      103.60       13.44    369.24 o 
  -6   3   8     1060.07     1193.76    271.41 o 
  -5   3   8      841.98      694.74    237.03 o 
  -4   3   8       23.84       74.87    119.54 o 
  -3   3   8      921.76     1110.55    102.49 o 
  -2   3   8     1749.10     1885.42    117.15 o 
  -1   3   8      994.50     1487.16    102.60 o 
   0   3   8      198.72      157.41     93.22 o 
   1   3   8     5409.76     5093.56    280.53 o 
   2   3   8       27.69      125.88    169.70 o 
   3   3   8     1810.59     1816.75    144.08 o 
   4   3   8      183.16      250.02    216.51 o 
   5   3   8      140.98      165.32    274.04 o 
   6   3   8     1249.79     1161.44    358.35 o 
   7   3   8       26.84      258.02    353.00 o 
   8   3   8        0.41       98.49    494.92 o 
  -8   4   8       52.54        0.00    449.63 o 
  -7   4   8      321.18      443.89    409.33 o 
  -6   4   8      116.82      235.17    362.82 o 
  -5   4   8      374.96      516.01    229.97 o 
  -4   4   8      700.41      656.13    169.06 o 
  -3   4   8      317.39      434.45    122.09 o 
  -2   4   8     1067.46     1350.93    126.22 o 
  -1   4   8      469.30      481.57     75.72 o 
   0   4   8     6975.23     6751.14    299.95 o 
   1   4   8      606.93      503.77    100.14 o 
   2   4   8     3511.01     2538.82    294.25 o 
   3   4   8     1366.56     1622.51    271.78 o 
   4   4   8     4912.64     4816.66    434.90 o 
   5   4   8      162.59       84.77    275.76 o 
   6   4   8     1274.84     1365.70    368.80 o 
   7   4   8      209.05        0.00    346.36 o 
   8   4   8       70.35      398.89    561.40 o 
  -7   5   8       63.27      221.52    418.70 o 
  -6   5   8     6979.37     6685.98    618.09 o 
  -5   5   8        1.73       67.38    318.66 o 
  -4   5   8     2682.52     2536.85    237.09 o 
  -3   5   8       43.91      164.66    127.39 o 
  -2   5   8    57415.68    62512.47   2566.24 o 
  -1   5   8     8091.59     8270.16    313.10 o 
   0   5   8      588.74      772.81    117.50 o 
   1   5   8      421.08      884.77    121.61 o 
   2   5   8     4527.14     6940.55   1252.07 o 
   3   5   8       12.60        5.22    260.54 o 
   4   5   8     3434.36     2659.13    368.36 o 
   5   5   8        6.18      166.33    307.78 o 
   6   5   8       84.47      526.04    334.80 o 
   7   5   8      320.45      557.91    416.78 o 
  -7   6   8       62.67      347.02    441.05 o 
  -6   6   8       14.29       94.13    350.75 o 
  -5   6   8      909.76      918.24    351.12 o 
  -4   6   8     7394.83     6858.11    349.51 o 
  -3   6   8      580.44      599.80    166.80 o 
  -2   6   8    11485.79    12109.90    466.48 o 
  -1   6   8     1386.66     1780.82    127.33 o 
   0   6   8    19190.80    18277.01    856.41 o 
   1   6   8     3397.79     3631.79    199.02 o 
   2   6   8    19891.20    18207.68   1767.91 o 
   3   6   8       14.98       53.64    235.30 o 
   4   6   8     3027.74     3145.14    768.23 o 
   5   6   8      132.54      142.29    315.57 o 
   6   6   8     1524.81     1747.50    440.23 o 
   7   6   8      381.75      477.68    613.11 o 
  -7   7   8      464.29     1013.69    463.71 o 
  -6   7   8     4172.91     3766.07    563.60 o 
  -5   7   8      480.09      544.16    593.41 o 
  -4   7   8        2.26      150.71    298.00 o 
  -3   7   8      183.30      278.31    185.57 o 
  -2   7   8     6986.80     7011.63    481.77 o 
  -1   7   8     2777.52     2946.72    200.26 o 
   0   7   8     4879.89     4851.30    257.67 o 
   1   7   8       20.55      193.51    113.79 o 
   2   7   8    11738.22    10588.57    675.73 o 
   3   7   8     1462.55     1282.96    363.19 o 
   4   7   8     2109.23     2026.15    379.67 o 
   5   7   8      242.59      464.70    338.96 o 
   6   7   8       58.68      183.53    320.89 o 
   7   7   8       31.72        0.00    417.17 o 
  -6   8   8       39.53        0.00    403.26 o 
  -5   8   8      444.12      592.64    282.74 o 
  -4   8   8       75.30        0.00    236.76 o 
  -3   8   8     2547.53     2909.76    324.34 o 
  -2   8   8     1233.81     1507.22    229.45 o 
  -1   8   8       27.66      187.21    148.85 o 
   0   8   8     4356.88     4418.69    222.44 o 
   1   8   8      214.78      264.56    160.34 o 
   2   8   8     3432.71     3447.71    284.27 o 
   3   8   8     2396.97     2614.84    320.96 o 
   4   8   8     1287.95     1049.83    300.14 o 
   5   8   8      241.68      304.08    288.45 o 
   6   8   8      676.48      723.67    405.83 o 
  -6   9   8      316.80      491.01    463.80 o 
  -5   9   8      454.00      622.14    320.68 o 
  -4   9   8       21.32      178.52    269.89 o 
  -3   9   8      492.26      260.22    259.23 o 
  -2   9   8     1143.23     1103.24    282.98 o 
  -1   9   8       11.54        2.49    155.96 o 
   0   9   8      700.90      672.43    208.05 o 
   1   9   8      112.98      317.16    175.06 o 
   2   9   8       49.70      251.53    223.30 o 
   3   9   8        5.57        0.00    252.48 o 
   4   9   8       30.16        0.00    253.28 o 
   5   9   8     2163.81     2520.65    399.73 o 
   6   9   8       60.53       63.78    416.99 o 
  -5  10   8       40.61      121.32    331.26 o 
  -4  10   8     1324.00     1211.78    338.52 o 
  -3  10   8      280.63      513.90    294.53 o 
  -2  10   8      123.48      215.72    259.03 o 
  -1  10   8     2162.93     2003.07    227.55 o 
   0  10   8       95.20      135.60    203.69 o 
   1  10   8     1941.84     1895.06    267.08 o 
   2  10   8     1559.45     1321.94    266.37 o 
   3  10   8      115.93      192.96    293.97 o 
   4  10   8       27.49      353.08    306.51 o 
   5  10   8     1428.22     1254.07    499.84 o 
  -4  11   8      167.69      327.99    340.98 o 
  -3  11   8     1140.39     1194.65    357.63 o 
  -2  11   8     1164.91     1352.53    347.83 o 
  -1  11   8       26.66        0.00    363.71 o 
   0  11   8     1981.32     1924.11    294.29 o 
   1  11   8       62.04      145.75    282.82 o 
   2  11   8     3013.80     2787.70    410.01 o 
   3  11   8      177.92      441.05    324.39 o 
   4  11   8     1663.82     1646.90    401.66 o 
  -3  12   8      251.24        0.00    332.41 o 
  -2  12   8      435.02      583.28    448.74 o 
  -1  12   8      193.89      958.08    447.31 o 
   0  12   8     2853.79     3021.97    513.23 o 
   1  12   8     2560.23     2868.42    417.16 o 
   2  12   8      715.71      846.66    364.73 o 
   3  12   8        8.14       37.21    429.77 o 
  -2  13   8     2408.74     2887.11    599.80 o 
  -1  13   8      213.68      903.66    763.31 o 
   0  13   8     2050.68     2873.48    876.57 o 
   1  13   8       20.07        7.52    473.91 o 
   2  13   8      615.65     1368.09    415.11 o 
  -7   0   9      369.47      288.09    433.36 o 
  -5   0   9     1889.47     1732.64    314.43 o 
  -3   0   9        3.80      134.02    166.21 o 
  -1   0   9     1760.10     2222.57    123.31 o 
   1   0   9      279.36      263.99    112.81 o 
   3   0   9     2370.25     2137.26    305.32 o 
   5   0   9      191.04      329.95    329.95 o 
   7   0   9      708.09      423.51    514.62 o 
  -8   1   9      132.73      209.29    507.23 o 
  -7   1   9       78.91       27.56    264.86 o 
  -6   1   9      342.57      344.78    244.47 o 
  -5   1   9        8.24        0.00    162.94 o 
  -4   1   9       54.26      193.02    146.95 o 
  -3   1   9      231.62      375.11    119.52 o 
  -2   1   9     1722.05     1891.30    118.09 o 
  -1   1   9     2068.93     2100.29    125.63 o 
   0   1   9     4777.74     5276.94    249.49 o 
   1   1   9      377.03      609.40    103.29 o 
   2   1   9     4666.90     4394.00    198.99 o 
   3   1   9     5097.53     4422.37    235.79 o 
   4   1   9     1083.56     1116.43    206.00 o 
   5   1   9      200.97      234.12    189.21 o 
   6   1   9     1946.88     1578.88    346.88 o 
   7   1   9        0.94        0.00    453.06 o 
   8   1   9       23.22      120.79    408.98 o 
  -8   2   9      333.63      194.26    412.25 o 
  -7   2   9      356.42      180.73    364.69 o 
  -6   2   9       13.58      100.44    232.43 o 
  -5   2   9     2552.41     1856.78    277.16 o 
  -4   2   9     6627.18     6543.42    284.34 o 
  -3   2   9       80.26      126.59     79.19 o 
  -2   2   9     1219.85     1336.44    105.51 o 
  -1   2   9     4183.18     4066.32    172.87 o 
   0   2   9    16557.22    17618.15    636.33 o 
   1   2   9      320.79      457.05     98.65 o 
   2   2   9     1866.92     1823.83    129.89 o 
   3   2   9      329.05      357.26    132.31 o 
   4   2   9     9676.78     9414.34    362.31 o 
   5   2   9      217.79        0.00    252.30 o 
   6   2   9      102.64      124.86    280.67 o 
   7   2   9      984.85     1090.02    367.17 o 
   8   2   9      553.77      489.99    667.28 o 
  -8   3   9      326.48      461.62    459.49 o 
  -7   3   9      609.44      809.79    380.35 o 
  -6   3   9     7791.52     8329.60    490.25 o 
  -5   3   9     1956.08     1723.74    267.27 o 
  -4   3   9     6794.32     6983.08    370.63 o 
  -3   3   9     2620.27     2524.28    125.32 o 
  -2   3   9    35099.20    36854.61   1621.43 o 
  -1   3   9      223.46      314.62     80.03 o 
   0   3   9      447.30      444.89     99.18 o 
   1   3   9      404.41      333.40     96.55 o 
   2   3   9     5262.36     6332.21    934.43 o 
   3   3   9      950.38      865.06    126.17 o 
   4   3   9      270.34      698.11    312.71 o 
   5   3   9      509.18      339.95    284.66 o 
   6   3   9     1555.02     1585.44    423.51 o 
   7   3   9      235.76      237.81    341.72 o 
   8   3   9      272.95      489.99    672.20 o 
  -8   4   9      261.14      650.78    483.11 o 
  -7   4   9        1.26       77.01    395.17 o 
  -6   4   9      228.23      406.48    367.41 o 
  -5   4   9        1.25      143.02    216.81 o 
  -4   4   9    14412.60    12413.23    499.34 o 
  -3   4   9     1433.34     1584.38    145.27 o 
  -2   4   9      110.24      474.53    105.16 o 
  -1   4   9     1106.62     1237.20    115.24 o 
   0   4   9    29416.06    30231.10    545.32 o 
   1   4   9        8.70       91.43     99.88 o 
   2   4   9     4209.48     3226.84    305.47 o 
   3   4   9     1627.63     1503.15    281.18 o 
   4   4   9     3834.55     4233.21    422.21 o 
   5   4   9      890.23     1114.18    332.55 o 
   6   4   9      225.76      352.01    333.25 o 
   7   4   9      231.90      637.59    389.06 o 
   8   4   9      844.66     1322.24    654.97 o 
  -7   5   9      268.46      216.59    380.80 o 
  -6   5   9     2879.47     3658.68    516.73 o 
  -5   5   9      151.40       43.78    286.04 o 
  -4   5   9     1070.03     1115.23    192.85 o 
  -3   5   9     1415.50     1266.36    187.83 o 
  -2   5   9     5720.35     5727.03    219.25 o 
  -1   5   9     3981.91     3820.78    183.16 o 
   0   5   9     3814.12     4144.41    185.94 o 
   1   5   9      678.05      815.52    131.86 o 
   2   5   9     1860.64     2029.87    287.26 o 
   3   5   9      211.14      483.87    268.66 o 
   4   5   9       86.55      247.02    261.80 o 
   5   5   9      386.46      318.52    316.75 o 
   6   5   9      222.76      411.73    361.12 o 
   7   5   9       13.65        0.00    372.29 o 
  -7   6   9      403.01      650.04    746.07 o 
  -6   6   9       59.34      204.74    348.90 o 
  -5   6   9        1.65       72.08    343.22 o 
  -4   6   9       47.83      128.66    165.99 o 
  -3   6   9       93.98       62.25    156.30 o 
  -2   6   9        7.84      172.29    129.76 o 
  -1   6   9     4499.77     4603.72    177.65 o 
   0   6   9      333.74      442.73    109.19 o 
   1   6   9     5507.27     4779.56    346.87 o 
   2   6   9     1681.89     1537.89    307.98 o 
   3   6   9       99.42      149.97    361.95 o 
   4   6   9       62.09       45.04    301.85 o 
   5   6   9      128.55       41.65    313.34 o 
   6   6   9      181.08      310.56    371.70 o 
   7   6   9      185.90      145.27    586.02 o 
  -7   7   9       27.77        0.00    435.44 o 
  -6   7   9      630.04     1057.49    401.87 o 
  -5   7   9      380.23      356.59    275.81 o 
  -4   7   9        0.02       99.86    217.78 o 
  -3   7   9      759.67      895.08    190.77 o 
  -2   7   9     3673.42     3992.55    357.18 o 
  -1   7   9     1017.13      889.71    149.42 o 
   0   7   9      342.79      368.10    124.70 o 
   1   7   9       94.70      222.08    140.44 o 
   2   7   9     3663.20     3314.40    395.20 o 
   3   7   9        6.63       86.71    287.03 o 
   4   7   9      146.51        0.00    304.30 o 
   5   7   9      122.06      124.50    367.04 o 
   6   7   9     1109.92      811.67    433.81 o 
   7   7   9        1.90        0.00    402.83 o 
  -6   8   9      230.37      136.48    408.21 o 
  -5   8   9      169.84      223.07    271.94 o 
  -4   8   9     8256.86     8465.23    521.73 o 
  -3   8   9       64.87       42.52    227.25 o 
  -2   8   9     2948.80     2492.36    246.99 o 
  -1   8   9       50.15      138.45    150.34 o 
   0   8   9     7786.16     7313.53    315.30 o 
   1   8   9      773.26      946.90    184.25 o 
   2   8   9       79.29      330.78    224.27 o 
   3   8   9      188.30      133.38    241.83 o 
   4   8   9     2302.89     2487.83    345.94 o 
   5   8   9      237.43      188.41    287.84 o 
   6   8   9     1029.81      966.66    424.74 o 
  -6   9   9       53.55      209.80    458.23 o 
  -5   9   9       43.97        0.00    290.52 o 
  -4   9   9      198.62      252.76    277.60 o 
  -3   9   9      276.44      697.84    267.18 o 
  -2   9   9    13075.47    10453.42   1173.53 o 
  -1   9   9      322.09      374.51    169.99 o 
   0   9   9      215.54       56.54    194.67 o 
   1   9   9      557.17      415.51    179.49 o 
   2   9   9    12054.59    11239.56    666.52 o 
   3   9   9     1570.52     1908.39    323.04 o 
   4   9   9       69.00      137.92    277.38 o 
   5   9   9      309.50      455.79    328.58 o 
   6   9   9     2901.66     2485.63    530.18 o 
  -5  10   9      523.94      808.25    360.36 o 
  -4  10   9     2840.44     3062.53    412.89 o 
  -3  10   9      479.51      382.83    281.32 o 
  -2  10   9     1628.64     1767.65    356.36 o 
  -1  10   9      339.58      201.61    195.70 o 
   0  10   9     2847.57     3052.10    296.53 o 
   1  10   9      204.12      250.23    221.04 o 
   2  10   9      396.13      315.37    234.98 o 
   3  10   9        1.68       81.62    291.06 o 
   4  10   9     1295.52     1594.37    379.73 o 
   5  10   9       57.37       92.14    328.78 o 
  -4  11   9        4.31      317.12    356.46 o 
  -3  11   9       54.94        0.00    298.41 o 
  -2  11   9     1033.84      925.56    324.08 o 
  -1  11   9       39.58        0.00    371.35 o 
   0  11   9      715.49      763.14    258.54 o 
   1  11   9       75.93      215.10    275.52 o 
   2  11   9     2164.09     1942.17    384.29 o 
   3  11   9       65.12       82.34    292.18 o 
   4  11   9      181.50      123.11    352.08 o 
  -3  12   9        2.38      253.08    335.58 o 
  -2  12   9      126.02       70.42    433.46 o 
  -1  12   9      163.72      217.35    414.62 o 
   0  12   9      155.73        0.00    549.09 o 
   1  12   9        8.20      218.53    318.13 o 
   2  12   9      183.59      189.93    335.74 o 
   3  12   9       98.31      242.90    450.83 o 
  -2  13   9      610.19      599.98    509.06 o 
  -1  13   9       26.54       78.79    711.60 o 
   0  13   9      894.08     1297.62    802.70 o 
   1  13   9       41.27        0.00    344.29 o 
   2  13   9       10.36       79.81    450.96 o 
  -8   0  10      728.44      933.20    598.33 o 
  -6   0  10      522.22      592.31    319.16 o 
  -4   0  10     4517.96     4604.70    358.28 o 
  -2   0  10     6747.45     6313.15    214.46 o 
   0   0  10       27.21        0.00     96.43 o 
   2   0  10     1464.40     1433.14    184.16 o 
   4   0  10     9943.32    10806.93    667.28 o 
   6   0  10      289.69      334.87    448.13 o 
   8   0  10     1112.33     1383.80    677.13 o 
  -8   1  10     1573.32     1807.31    622.96 o 
  -7   1  10      215.61      302.47    273.92 o 
  -6   1  10       52.45      365.54    273.67 o 
  -5   1  10      383.52      525.91    183.95 o 
  -4   1  10     4006.82     4618.40    253.19 o 
  -3   1  10     4350.11     4330.00    181.45 o 
  -2   1  10      223.35     1093.25    263.46 o 
  -1   1  10      388.60      376.92     95.81 o 
   0   1  10     6295.08     6156.11    174.13 o 
   1   1  10      237.68      173.99     93.32 o 
   2   1  10    12908.98    11694.29    306.81 o 
   3   1  10      572.29      745.92    159.54 o 
   4   1  10    13019.03    13169.04    445.90 o 
   5   1  10       20.73      187.98    198.34 o 
   6   1  10    19551.05    19463.80    825.80 o 
   7   1  10       85.22        0.00    467.83 o 
   8   1  10      547.08      697.91    457.90 o 
  -8   2  10      443.88       29.55    586.02 o 
  -7   2  10       13.84       92.84    281.93 o 
  -6   2  10     2394.22     2474.74    327.13 o 
  -5   2  10     1017.77      924.46    237.64 o 
  -4   2  10        7.75      109.27    112.43 o 
  -3   2  10     1263.05     1311.86    102.29 o 
  -2   2  10      978.19     1254.14    106.82 o 
  -1   2  10     5473.85     4932.17    195.41 o 
   0   2  10      888.30     1045.76    110.30 o 
   1   2  10      614.28      847.69    111.79 o 
   2   2  10     4206.12     3488.03    335.79 o 
   3   2  10     1408.64     1346.46    162.54 o 
   4   2  10     1067.68     1497.74    211.87 o 
   5   2  10      689.48      675.12    294.18 o 
   6   2  10     1030.43     1041.57    339.34 o 
   7   2  10      175.20      376.43    344.59 o 
   8   2  10      165.42      364.42    593.41 o 
  -8   3  10       41.04        0.00    430.65 o 
  -7   3  10       19.20        0.00    335.04 o 
  -6   3  10     2440.20     2589.12    343.61 o 
  -5   3  10       73.89      278.68    212.09 o 
  -4   3  10     1749.15     1811.10    196.75 o 
  -3   3  10      871.98     1139.13    101.32 o 
  -2   3  10     1027.38     1096.86    143.18 o 
  -1   3  10     1292.97     1443.12    138.42 o 
   0   3  10      487.87      264.21     98.07 o 
   1   3  10      665.53      850.24    113.91 o 
   2   3  10     4656.83     4172.33    320.95 o 
   3   3  10     1187.62     1051.74    129.31 o 
   4   3  10      221.60      171.15    239.32 o 
   5   3  10      268.01      345.95    283.80 o 
   6   3  10      348.72      372.63    326.45 o 
   7   3  10       30.48       55.99    344.09 o 
   8   3  10      249.64      625.42    635.27 o 
  -8   4  10       62.69      466.82    491.33 o 
  -7   4  10       83.37       42.98    394.74 o 
  -6   4  10      108.10      258.73    361.16 o 
  -5   4  10     1135.95     1494.14    267.01 o 
  -4   4  10      296.87      366.93    164.77 o 
  -3   4  10      260.15       82.98    107.34 o 
  -2   4  10      446.62      526.81     99.98 o 
  -1   4  10       23.07      231.15     94.38 o 
   0   4  10     2848.96     2602.87    167.68 o 
   1   4  10     1549.72     1757.51    148.94 o 
   2   4  10      110.12      125.34    206.84 o 
   3   4  10       35.00      186.90    235.91 o 
   4   4  10     3131.36     3422.40    387.37 o 
   5   4  10       19.85       92.48    290.62 o 
   6   4  10      221.01      329.23    316.72 o 
   7   4  10      202.44      771.79    419.69 o 
   8   4  10      223.38      534.31    610.64 o 
  -7   5  10        3.91        0.00    391.55 o 
  -6   5  10     1726.22     1821.38    448.94 o 
  -5   5  10      262.40      101.07    220.28 o 
  -4   5  10    12570.30    11110.30    414.60 o 
  -3   5  10     1104.50     1418.46    197.32 o 
  -2   5  10     7018.05     7298.51    390.55 o 
  -1   5  10       51.05       36.29     84.80 o 
   0   5  10    31004.02    34924.98    889.86 o 
   1   5  10      202.87      392.48    120.51 o 
   2   5  10       23.08      641.15    250.26 o 
   3   5  10     1750.70     1856.68    320.21 o 
   4   5  10      476.38      738.16    461.68 o 
   5   5  10      413.59      333.19    298.97 o 
   6   5  10      326.94      426.21    366.50 o 
   7   5  10       32.31       65.64    410.17 o 
  -7   6  10      183.80      278.21    422.40 o 
  -6   6  10     2500.09     3007.43    503.40 o 
  -5   6  10      509.37      495.01    367.34 o 
  -4   6  10     1065.60     1415.92    219.56 o 
  -3   6  10      134.40      178.77    152.40 o 
  -2   6  10      759.38      876.81    142.14 o 
  -1   6  10     2732.96     2908.46    152.65 o 
   0   6  10    24846.30    25591.28    876.73 o 
   1   6  10     1944.86     1853.21    241.22 o 
   2   6  10     1729.52     1563.79    312.01 o 
   3   6  10       99.84        4.18    253.32 o 
   4   6  10     7047.96     7127.34    561.05 o 
   5   6  10       21.54       34.01    298.72 o 
   6   6  10      586.98      910.36    403.81 o 
   7   6  10      266.00      442.19    451.83 o 
  -7   7  10      463.25      680.99    470.06 o 
  -6   7  10      215.16       19.70    650.04 o 
  -5   7  10       16.25      126.59    253.64 o 
  -4   7  10     3835.38     3900.99    382.83 o 
  -3   7  10      753.72      824.25    189.77 o 
  -2   7  10      139.27      219.62    161.03 o 
  -1   7  10        3.26       97.91    127.99 o 
   0   7  10     7811.91     8172.33    305.02 o 
   1   7  10     1663.51     1664.61    205.44 o 
   2   7  10     2667.15     2362.03    664.81 o 
   3   7  10        2.68      110.91    289.86 o 
   4   7  10     1481.75     1796.24    486.30 o 
   5   7  10     1332.29     1128.93    409.96 o 
   6   7  10      601.54      518.94    424.08 o 
   7   7  10        0.94        0.00    380.72 o 
  -6   8  10      396.78      408.60    446.28 o 
  -5   8  10     1753.19     1926.46    351.70 o 
  -4   8  10      246.68      636.77    279.63 o 
  -3   8  10      123.92        0.00    232.63 o 
  -2   8  10      266.16      157.66    178.50 o 
  -1   8  10     5470.70     5301.17    306.81 o 
   0   8  10     2397.41     2305.56    205.58 o 
   1   8  10       68.21      365.42    186.01 o 
   2   8  10     1425.10     1247.65    270.83 o 
   3   8  10       34.15      220.93    235.39 o 
   4   8  10     4673.40     4356.62    400.82 o 
   5   8  10       12.91       19.97    299.22 o 
   6   8  10      168.38      237.74    353.56 o 
  -6   9  10       47.52        0.00    454.25 o 
  -5   9  10      195.88      472.53    288.26 o 
  -4   9  10       49.35       64.21    267.27 o 
  -3   9  10        1.97        0.00    233.87 o 
  -2   9  10      209.99      281.96    199.70 o 
  -1   9  10       62.25      196.89    162.66 o 
   0   9  10     2351.63     2336.52    270.24 o 
   1   9  10      134.28      265.75    210.03 o 
   2   9  10      744.75      650.78    295.84 o 
   3   9  10      626.07      723.64    274.20 o 
   4   9  10       57.65        0.00    274.52 o 
   5   9  10       25.99        0.00    315.60 o 
   6   9  10       24.80      280.74    414.73 o 
  -5  10  10     2010.57     1854.82    397.26 o 
  -4  10  10       26.62       34.98    275.79 o 
  -3  10  10      163.35      154.88    279.57 o 
  -2  10  10      390.20      567.69    272.33 o 
  -1  10  10     1976.54     2260.27    327.69 o 
   0  10  10      186.64      230.56    215.32 o 
   1  10  10     3575.75     3965.08    397.89 o 
   2  10  10      118.59      226.68    285.12 o 
   3  10  10      235.18      314.03    305.72 o 
   4  10  10      603.20      432.95    323.96 o 
   5  10  10      386.77      564.38    361.81 o 
  -4  11  10     1031.22     1161.06    367.78 o 
  -3  11  10     3450.11     3305.19    441.45 o 
  -2  11  10     1719.06     1957.75    365.24 o 
  -1  11  10     2791.26     2397.89    484.05 o 
   0  11  10      457.08      551.89    250.56 o 
   1  11  10        5.27      269.36    301.61 o 
   2  11  10     1223.40     1183.58    430.11 o 
   3  11  10       29.01      362.36    328.70 o 
   4  11  10      148.08      331.49    336.15 o 
  -3  12  10        2.06      111.09    357.57 o 
  -2  12  10     2811.84     2527.62    531.02 o 
  -1  12  10      623.11      813.47    433.81 o 
   0  12  10     1917.48     1440.47    424.43 o 
   1  12  10      643.65      344.01    327.86 o 
   2  12  10      941.41     1168.36    458.78 o 
   3  12  10       80.78      103.54    449.81 o 
  -2  13  10     1102.44     1309.23    539.06 o 
  -1  13  10      575.95      731.30    773.16 o 
   0  13  10      927.65     1534.00    832.25 o 
   1  13  10      672.19      936.98    384.06 o 
   2  13  10     2136.25     2765.30    584.51 o 
  -7   0  11       28.26       59.09    411.20 o 
  -5   0  11     2828.12     2576.24    350.67 o 
  -3   0  11      119.41      100.66    174.45 o 
  -1   0  11     4177.18     4561.42    397.85 o 
   1   0  11      803.37     1019.80    157.50 o 
   3   0  11      317.37      163.61    168.78 o 
   5   0  11       37.73      260.66    266.03 o 
   7   0  11      366.20      588.48    541.70 o 
  -8   1  11      110.36      169.90    522.00 o 
  -7   1  11      572.98      638.27    302.60 o 
  -6   1  11      413.02      329.12    248.89 o 
  -5   1  11       90.47      148.70    173.86 o 
  -4   1  11       14.30      263.30    147.27 o 
  -3   1  11     1896.39     1848.31    140.23 o 
  -2   1  11        0.13      451.54     93.92 o 
  -1   1  11     9517.78     9065.97    175.57 o 
   0   1  11       99.31      116.86     82.91 o 
   1   1  11      207.17     1031.35    130.00 o 
   2   1  11     3785.68     3942.29    199.22 o 
   3   1  11     2543.42     2310.85    202.46 o 
   4   1  11     8579.80     7633.07    347.58 o 
   5   1  11      635.81      557.33    216.20 o 
   6   1  11      497.78      631.66    314.46 o 
   7   1  11      235.13      390.81    380.43 o 
   8   1  11      180.00      147.61    428.04 o 
  -8   2  11      533.16      758.38    578.64 o 
  -7   2  11      482.13      608.86    292.63 o 
  -6   2  11     1798.59     1797.84    305.71 o 
  -5   2  11     2613.96     2548.24    297.51 o 
  -4   2  11      530.28      694.49    164.35 o 
  -3   2  11     5502.26     5036.61    152.65 o 
  -2   2  11    31779.15    36067.21   1820.05 o 
  -1   2  11     2715.98     2316.66    149.25 o 
   0   2  11     7916.48     7812.43    257.34 o 
   1   2  11     1490.37     1577.45    194.22 o 
   2   2  11    23126.87    24806.31   2757.62 o 
   3   2  11     2180.62     2337.95    194.06 o 
   4   2  11      366.57      286.75    180.11 o 
   5   2  11       16.21       55.32    249.25 o 
   6   2  11     2719.10     2849.57    432.48 o 
   7   2  11      328.71      681.64    388.08 o 
   8   2  11      289.57      349.64    622.96 o 
  -8   3  11     1195.27     1452.13    516.75 o 
  -7   3  11      202.97      452.50    363.90 o 
  -6   3  11      188.77      147.49    231.01 o 
  -5   3  11        5.20       21.26    210.63 o 
  -4   3  11    18575.64    17602.29    477.04 o 
  -3   3  11     8505.48     9218.86    417.63 o 
  -2   3  11     2117.94     2232.07    174.56 o 
  -1   3  11     2690.22     2663.33    172.74 o 
   0   3  11    54823.06    57630.59   1419.46 o 
   1   3  11     1456.96     1684.43    142.58 o 
   2   3  11       81.59      125.05    188.18 o 
   3   3  11      592.03     1192.21    255.50 o 
   4   3  11     5495.56     5412.57    773.16 o 
   5   3  11       52.18        0.00    264.37 o 
   6   3  11      426.79      412.55    342.85 o 
   7   3  11       25.99      397.36    369.98 o 
   8   3  11      335.56      943.05    664.81 o 
  -7   4  11       28.13       42.78    391.63 o 
  -6   4  11     1621.54     1951.35    451.61 o 
  -5   4  11      315.26      382.05    222.37 o 
  -4   4  11     1522.24     1519.80    204.29 o 
  -3   4  11     2765.91     2443.87    213.26 o 
  -2   4  11    33486.69    36084.86    979.80 o 
  -1   4  11     1309.43     1341.52    125.23 o 
   0   4  11      188.04      130.30    103.47 o 
   1   4  11     3406.38     3307.97    271.34 o 
   2   4  11    10678.96    12101.99    727.60 o 
   3   4  11      678.58      980.15    279.91 o 
   4   4  11     3040.86     2876.96    390.73 o 
   5   4  11       34.55        0.00    253.39 o 
   6   4  11     1954.35     1664.99    405.57 o 
   7   4  11      718.99     1093.70    445.58 o 
  -7   5  11      116.62        0.00    409.29 o 
  -6   5  11       76.79       61.01    324.69 o 
  -5   5  11        2.24        0.00    206.59 o 
  -4   5  11     3679.00     3264.81    261.05 o 
  -3   5  11      985.46     1006.85    183.60 o 
  -2   5  11        1.85      117.04    108.81 o 
  -1   5  11      219.62      881.81    101.82 o 
   0   5  11    29872.20    32332.16   1206.58 o 
   1   5  11     8113.24     7606.46    524.18 o 
   2   5  11      753.75      895.90    253.21 o 
   3   5  11      112.73      427.27    274.93 o 
   4   5  11      640.29      664.59    309.86 o 
   5   5  11       59.31       18.13    307.21 o 
   6   5  11      214.78       25.76    317.10 o 
   7   5  11        2.37        0.00    396.79 o 
  -7   6  11       86.69        0.00    433.18 o 
  -6   6  11        9.41      195.63    385.53 o 
  -5   6  11     1553.32     1421.94    302.50 o 
  -4   6  11        0.69      235.30    176.98 o 
  -3   6  11     2191.34     2133.19    230.05 o 
  -2   6  11     2210.72     2153.44    175.64 o 
  -1   6  11       12.98      133.17    101.80 o 
   0   6  11      326.98      438.11    131.16 o 
   1   6  11     2306.43     1742.39    223.07 o 
   2   6  11      549.06      745.78    263.26 o 
   3   6  11      298.28      820.59    316.36 o 
   4   6  11      997.80      918.65    361.89 o 
   5   6  11       80.21      115.22    391.50 o 
   6   6  11      148.15      129.72    378.18 o 
   7   6  11      257.80      413.81    441.30 o 
  -7   7  11        6.17        0.00    721.45 o 
  -6   7  11      575.03      153.02    429.10 o 
  -5   7  11        6.05       38.06    252.35 o 
  -4   7  11       37.52       77.54    236.73 o 
  -3   7  11      167.96      175.98    155.81 o 
  -2   7  11      848.52      961.99    195.60 o 
  -1   7  11     1581.49     1535.74    171.50 o 
   0   7  11      373.75      412.79    119.90 o 
   1   7  11      105.93      196.34    246.06 o 
   2   7  11     2051.36     1621.68    345.29 o 
   3   7  11      153.13        0.00    281.50 o 
   4   7  11     1196.03     1234.87    385.65 o 
   5   7  11      353.64      229.18    370.41 o 
   6   7  11      449.28      284.30    467.83 o 
   7   7  11       27.39        0.00    512.15 o 
  -6   8  11     1559.15      941.72    480.86 o 
  -5   8  11       86.37        0.00    331.90 o 
  -4   8  11      203.53      100.07    312.37 o 
  -3   8  11     1266.56     1287.96    244.27 o 
  -2   8  11    17466.69    14700.22   1002.77 o 
  -1   8  11      548.29      486.58    158.52 o 
   0   8  11      422.77      332.67    155.56 o 
   1   8  11      715.50      722.93    200.79 o 
   2   8  11     8121.70     8391.69    517.16 o 
   3   8  11      133.13      322.80    252.83 o 
   4   8  11      127.08       93.60    341.37 o 
   5   8  11       17.22        0.00    385.95 o 
   6   8  11      741.21      880.82    371.42 o 
  -6   9  11      391.81      919.38    473.99 o 
  -5   9  11       17.66      103.90    280.07 o 
  -4   9  11      581.05     1096.70    307.51 o 
  -3   9  11      312.99      269.64    241.54 o 
  -2   9  11        0.87      148.85    188.19 o 
  -1   9  11      435.65      201.21    188.88 o 
   0   9  11    13685.86    14253.24    813.05 o 
   1   9  11      155.52      393.61    254.16 o 
   2   9  11     1508.35     1501.62    306.01 o 
   3   9  11       44.10       50.41    248.78 o 
   4   9  11     5526.69     5417.50    477.28 o 
   5   9  11     1529.65     1438.84    380.39 o 
   6   9  11     1936.17     1880.31    538.84 o 
  -5  10  11      115.67        0.00    324.70 o 
  -4  10  11      282.04      137.73    291.69 o 
  -3  10  11      726.75      912.29    320.11 o 
  -2  10  11     5144.93     5118.38    438.71 o 
  -1  10  11      731.42      878.57    274.01 o 
   0  10  11      234.10      443.69    221.51 o 
   1  10  11      539.36      646.45    279.57 o 
   2  10  11     3834.70     3630.90    381.18 o 
   3  10  11      475.25      464.55    300.63 o 
   4  10  11      259.58      611.07    339.17 o 
   5  10  11      113.83       44.58    345.59 o 
  -4  11  11      190.13      448.73    344.91 o 
  -3  11  11      330.63      312.98    296.43 o 
  -2  11  11      111.52      258.04    350.57 o 
  -1  11  11       24.79        0.00    358.92 o 
   0  11  11      479.50      449.22    237.49 o 
   1  11  11      122.16       65.99    288.85 o 
   2  11  11      197.51      580.02    401.63 o 
   3  11  11       13.15      129.10    343.53 o 
   4  11  11      587.53      385.79    345.39 o 
  -3  12  11      177.44        0.00    304.44 o 
  -2  12  11      450.48      570.75    485.31 o 
  -1  12  11      105.09       79.41    424.74 o 
   0  12  11       66.03        0.00    365.10 o 
   1  12  11       89.28       80.55    313.40 o 
   2  12  11      167.33      500.20    424.01 o 
   3  12  11       17.21        0.00    429.78 o 
  -1  13  11      289.51      689.44    783.00 o 
   0  13  11     2821.63     3705.73    947.98 o 
   1  13  11      389.64      798.67    466.26 o 
  -8   0  12      385.51      261.00    571.25 o 
  -6   0  12     2408.87     3375.93    437.01 o 
  -4   0  12      731.51      676.48    228.95 o 
  -2   0  12    78750.45    77571.30   1659.32 o 
   0   0  12   123531.43   135602.06  10148.27 o 
   2   0  12     3547.70     7997.48    529.39 o 
   4   0  12      226.29      486.12    252.38 o 
   6   0  12    26030.46    28269.40   1497.06 o 
   8   0  12      510.97       51.71    637.73 o 
  -8   1  12       32.60      253.61    524.47 o 
  -7   1  12       40.37      160.77    308.73 o 
  -6   1  12     4846.02     5236.03    405.78 o 
  -5   1  12      775.52      930.71    201.98 o 
  -4   1  12     2450.99     3376.73    232.93 o 
  -3   1  12     2200.96     2284.91    152.03 o 
  -2   1  12     8099.35     9050.32    245.88 o 
  -1   1  12     3116.26     2648.47    139.02 o 
   0   1  12     2986.75     3081.98    256.37 o 
   1   1  12      443.02      728.81    126.27 o 
   2   1  12      761.01     1439.88    152.91 o 
   3   1  12      508.55      530.67    159.40 o 
   4   1  12     9781.15     8123.45    361.89 o 
   5   1  12     1004.11     1131.64    304.95 o 
   6   1  12      656.57      707.15    343.14 o 
   7   1  12      115.02      199.21    341.34 o 
   8   1  12     2192.81     2329.92    544.07 o 
  -8   2  12       54.92      519.54    566.32 o 
  -7   2  12       27.52       89.79    279.95 o 
  -6   2  12     1700.18     1833.16    309.87 o 
  -5   2  12      483.63      375.41    221.00 o 
  -4   2  12     3687.45     3874.85    240.55 o 
  -3   2  12     3645.19     3735.79    183.75 o 
  -2   2  12     5855.41     5501.97    281.32 o 
  -1   2  12     1461.39     1511.01    134.64 o 
   0   2  12    10673.57    10144.99    505.98 o 
   1   2  12        2.32      162.51    103.40 o 
   2   2  12     1262.47     1581.52    173.12 o 
   3   2  12     2576.71     2763.14    207.85 o 
   4   2  12      269.70      320.25    188.61 o 
   5   2  12       30.00      294.35    269.02 o 
   6   2  12     1121.62     1241.82    362.31 o 
   7   2  12       29.58        0.00    339.51 o 
   8   2  12      104.24        0.00    566.32 o 
  -8   3  12        0.83        0.00    427.10 o 
  -7   3  12      215.95      529.47    399.87 o 
  -6   3  12     1093.06     1136.60    301.62 o 
  -5   3  12       52.18      115.19    213.40 o 
  -4   3  12    11293.38    11553.91    399.04 o 
  -3   3  12        0.86        0.00     98.62 o 
  -2   3  12     1330.58     1698.41    164.06 o 
  -1   3  12       27.36       73.76    100.21 o 
   0   3  12      471.77      422.85    109.29 o 
   1   3  12      657.59      674.57    125.09 o 
   2   3  12     1296.96     1371.19    132.48 o 
   3   3  12      159.56      150.40    112.87 o 
   4   3  12     1999.35     2302.71    341.09 o 
   5   3  12      187.07      228.29    292.91 o 
   6   3  12      135.72      127.31    341.03 o 
   7   3  12        0.11        0.00    364.61 o 
   8   3  12        5.32        0.00    561.40 o 
  -7   4  12      151.20        6.60    418.59 o 
  -6   4  12       45.72      220.41    355.49 o 
  -5   4  12      169.33      268.23    220.46 o 
  -4   4  12     2840.51     2777.92    245.11 o 
  -3   4  12     1871.61     1756.47    191.65 o 
  -2   4  12      969.22     1048.65    110.74 o 
  -1   4  12     6693.97     7238.36    273.89 o 
   0   4  12     2980.90     3211.73    190.94 o 
   1   4  12     6355.43     6865.58    472.01 o 
   2   4  12     2638.40     2584.66    396.43 o 
   3   4  12      338.33      306.02    245.40 o 
   4   4  12      136.32      297.62    257.05 o 
   5   4  12       79.42       83.40    293.49 o 
   6   4  12     1894.92     1535.60    412.36 o 
   7   4  12        1.30      122.95    383.60 o 
  -7   5  12      309.21      588.79    425.50 o 
  -6   5  12      665.13      588.92    355.13 o 
  -5   5  12        3.32        0.00    219.48 o 
  -4   5  12     8352.41     7819.45    370.50 o 
  -3   5  12     1772.04     1757.70    214.13 o 
  -2   5  12    13938.68    14568.19    483.75 o 
  -1   5  12     3041.69     2838.81    170.73 o 
   0   5  12    23958.44    26652.47    578.59 o 
   1   5  12       24.39      376.31    147.05 o 
   2   5  12    15675.47    13650.44    945.51 o 
   3   5  12      153.15      667.87    300.64 o 
   4   5  12     2401.09     2080.22    365.65 o 
   5   5  12      233.06      233.45    325.45 o 
   6   5  12      322.62        0.00    348.54 o 
   7   5  12       11.99       34.20    407.37 o 
  -7   6  12       72.69        0.00    440.51 o 
  -6   6  12       65.93       29.98    357.72 o 
  -5   6  12      262.36      214.23    240.42 o 
  -4   6  12     7123.69     7300.46    370.80 o 
  -3   6  12     3273.65     3328.26    258.17 o 
  -2   6  12     4092.12     4477.83    269.06 o 
  -1   6  12      276.92      835.73    144.97 o 
   0   6  12     4656.42     5061.67    228.82 o 
   1   6  12     6467.99     5359.64    270.17 o 
   2   6  12    14834.00    14348.60   1524.15 o 
   3   6  12       19.85      356.43    322.56 o 
   4   6  12     1172.11     1367.67    509.69 o 
   5   6  12        0.52        0.00    324.69 o 
   6   6  12     2901.67     2629.80    496.70 o 
   7   6  12       16.02        0.00    407.24 o 
  -7   7  12       92.12      413.66    770.69 o 
  -6   7  12      616.33      576.98    453.50 o 
  -5   7  12     1030.98     1161.36    317.03 o 
  -4   7  12     2201.26     1969.18    319.30 o 
  -3   7  12      398.58      503.66    179.96 o 
  -2   7  12     6581.76     6443.53    338.39 o 
  -1   7  12     3749.96     3504.60    224.11 o 
   0   7  12     5820.30     5710.55    246.92 o 
   1   7  12     1136.35     1425.98    322.68 o 
   2   7  12     2753.85     3214.31    410.00 o 
   3   7  12      312.07      257.18    276.23 o 
   4   7  12     5887.47     5659.03    558.37 o 
   5   7  12     1087.68     1121.16    404.93 o 
   6   7  12       21.18        0.00    422.05 o 
   7   7  12       41.07      348.30    490.95 o 
  -6   8  12       80.77        0.00    439.81 o 
  -5   8  12     1895.49     2017.18    358.58 o 
  -4   8  12     1078.50     1151.46    299.81 o 
  -3   8  12     4975.19     4424.81    380.96 o 
  -2   8  12       18.85       29.50    199.21 o 
  -1   8  12        0.25      104.46    145.74 o 
   0   8  12     1702.65     1462.08    221.84 o 
   1   8  12     1314.34     1282.98    248.29 o 
   2   8  12     2425.50     2153.90    296.21 o 
   3   8  12      148.06      250.49    310.17 o 
   4   8  12      392.89      453.93    368.79 o 
   5   8  12       50.52      185.46    401.25 o 
   6   8  12     1655.78     1850.27    527.24 o 
  -6   9  12       30.79      544.23    470.90 o 
  -5   9  12       41.00       83.90    289.33 o 
  -4   9  12      505.96      342.98    268.70 o 
  -3   9  12      453.66      365.01    242.20 o 
  -2   9  12      113.70      216.97    201.95 o 
  -1   9  12     2370.32     2183.46    251.27 o 
   0   9  12       75.43        0.00    196.67 o 
   1   9  12       34.71      386.95    260.63 o 
   2   9  12     1419.92     1529.26    302.68 o 
   3   9  12      544.54      580.91    272.09 o 
   4   9  12       57.23      218.27    264.91 o 
   5   9  12     1057.75      997.53    345.51 o 
   6   9  12        0.12       79.29    386.44 o 
  -5  10  12     1326.03     1481.08    375.01 o 
  -4  10  12      136.71      372.27    297.77 o 
  -3  10  12     1377.90     1675.89    341.71 o 
  -2  10  12      428.33      565.18    278.00 o 
  -1  10  12      245.96       18.40    254.75 o 
   0  10  12        4.02        0.00    218.04 o 
   1  10  12     2082.74     2313.81    351.20 o 
   2  10  12       73.30      304.86    285.42 o 
   3  10  12     1974.67     1802.17    355.76 o 
   4  10  12      172.47      357.19    313.72 o 
   5  10  12      256.38      475.34    373.16 o 
  -4  11  12     1290.08     1456.07    379.87 o 
  -3  11  12      165.11       89.34    288.13 o 
  -2  11  12     1943.07     1931.55    485.43 o 
  -1  11  12     3430.68     3337.36    389.31 o 
   0  11  12     1633.68     1809.03    331.02 o 
   1  11  12      131.61      542.97    300.99 o 
   2  11  12      101.84      418.15    379.11 o 
   3  11  12       46.52       54.20    338.30 o 
   4  11  12      869.27      897.25    385.72 o 
  -3  12  12       79.90       26.94    429.43 o 
  -2  12  12     1756.40     1838.88    508.77 o 
  -1  12  12       56.91      117.44    421.23 o 
   0  12  12     1410.61     1575.62    429.01 o 
   1  12  12      176.42      428.00    333.00 o 
   2  12  12     2296.98     3131.17    569.88 o 
   3  12  12     1024.35     1048.60    491.57 o 
  -1  13  12     1068.83     1799.92    869.18 o 
   0  13  12     1230.73     1556.16    851.95 o 
   1  13  12       52.12      508.52    459.18 o 
  -7   0  13      106.60      123.11    448.13 o 
  -5   0  13      324.90      202.91    252.57 o 
  -3   0  13    16371.80    17486.77    572.43 o 
  -1   0  13      781.28      779.44    119.60 o 
   1   0  13      271.39      326.73    133.52 o 
   3   0  13     1158.88     1718.67    361.95 o 
   5   0  13       81.04      359.34    280.70 o 
   7   0  13      282.14      270.85    539.24 o 
  -8   1  13       80.96      219.14    541.70 o 
  -7   1  13      591.93      692.80    348.36 o 
  -6   1  13      489.95      415.15    262.25 o 
  -5   1  13      852.64      978.40    196.07 o 
  -4   1  13      399.88      644.52    168.66 o 
  -3   1  13      774.14      921.41    124.15 o 
  -2   1  13      100.05      157.61     86.24 o 
  -1   1  13    17179.28    16573.23    482.64 o 
   0   1  13     5234.46     5215.77    333.72 o 
   1   1  13      901.64     2418.33    146.78 o 
   2   1  13       14.27        0.00    112.16 o 
   3   1  13      612.12      546.66    165.35 o 
   4   1  13     3661.26     3572.39    273.01 o 
   5   1  13      299.29      282.19    287.67 o 
   6   1  13     1605.76     1628.29    384.68 o 
   7   1  13      589.17      694.28    401.41 o 
   8   1  13      228.70      198.34    445.63 o 
  -8   2  13      852.89      901.19    613.11 o 
  -7   2  13       33.97       12.80    289.39 o 
  -6   2  13       50.43        7.10    242.68 o 
  -5   2  13     3468.84     3221.28    464.44 o 
  -4   2  13    14162.29    13555.35    481.92 o 
  -3   2  13     4156.57     4175.05    193.19 o 
  -2   2  13      145.80      996.85    156.27 o 
  -1   2  13     2551.67     2617.30    117.37 o 
   0   2  13    16710.04    17370.69    707.04 o 
   1   2  13     1172.00     1326.92    190.30 o 
   2   2  13    11005.80    11013.72   1010.40 o 
   3   2  13     5619.77     5299.70    263.92 o 
   4   2  13     2855.39     3007.76    646.35 o 
   5   2  13      110.87      349.45    290.43 o 
   6   2  13     1150.10     1154.85    416.12 o 
   7   2  13        8.64        0.00    519.54 o 
   8   2  13      241.75      891.41    490.40 o 
  -8   3  13      266.59      288.59    470.67 o 
  -7   3  13      737.49      958.50    432.86 o 
  -6   3  13     4253.20     4302.37    402.59 o 
  -5   3  13     1690.03     1556.86    259.40 o 
  -4   3  13     5118.15     5037.63    282.80 o 
  -3   3  13      566.48      863.37    123.28 o 
  -2   3  13    62316.59    64048.41   1767.40 o 
  -1   3  13     2370.68     2537.96    180.06 o 
   0   3  13    20475.88    21931.76    866.46 o 
   1   3  13      131.94      484.63    128.63 o 
   2   3  13    20527.96    24377.31   1631.58 o 
   3   3  13      492.20      404.64    229.61 o 
   4   3  13     1541.58     1731.78    327.20 o 
   5   3  13      415.67      124.04    292.36 o 
   6   3  13      273.16      410.14    346.34 o 
   7   3  13        0.31      139.12    372.59 o 
   8   3  13      144.51      169.90    645.12 o 
  -7   4  13       65.30       90.65    403.63 o 
  -6   4  13      532.17      866.97    299.69 o 
  -5   4  13      741.30      559.59    234.77 o 
  -4   4  13     6587.13     6873.24    340.15 o 
  -3   4  13      226.83      250.65    153.73 o 
  -2   4  13       43.50     1036.55    164.26 o 
  -1   4  13      494.27      314.74    130.55 o 
   0   4  13    28108.72    29781.59    655.00 o 
   1   4  13      480.48      601.42    141.70 o 
   2   4  13    10784.61     9561.47    501.65 o 
   3   4  13      317.98      192.38    260.29 o 
   4   4  13      720.98      884.88    301.99 o 
   5   4  13       70.21        0.00    309.04 o 
   6   4  13     1424.00     1337.57    414.46 o 
   7   4  13      156.18        0.00    385.15 o 
  -7   5  13       63.16      124.98    425.94 o 
  -6   5  13      218.54      407.52    391.97 o 
  -5   5  13        7.36       75.50    178.92 o 
  -4   5  13     2633.00     2500.86    245.06 o 
  -3   5  13       63.47       97.65    156.97 o 
  -2   5  13    21543.72    20158.92    567.93 o 
  -1   5  13     1226.36     1133.07    168.32 o 
   0   5  13     3034.02     3220.48    210.19 o 
   1   5  13       77.10      220.99    149.44 o 
   2   5  13     4326.62     4973.82    408.28 o 
   3   5  13      183.95      486.13    297.58 o 
   4   5  13     3056.69     2875.77    398.76 o 
   5   5  13      132.10      240.07    330.81 o 
   6   5  13        6.32        0.00    352.41 o 
   7   5  13        0.19      146.40    412.54 o 
  -7   6  13       71.52       44.47    419.52 o 
  -6   6  13      308.64      371.55    351.16 o 
  -5   6  13        6.45        0.00    235.57 o 
  -4   6  13      727.17      973.41    219.03 o 
  -3   6  13     1466.71     1483.99    210.89 o 
  -2   6  13     2214.81     1871.92    212.50 o 
  -1   6  13       27.11      465.86    137.45 o 
   0   6  13     2958.45     3258.02    251.27 o 
   1   6  13     5425.80     5401.47    426.18 o 
   2   6  13     1702.79     1493.88    370.57 o 
   3   6  13      811.01      841.08    322.95 o 
   4   6  13      124.71      300.13    343.13 o 
   5   6  13      727.65     1059.69    373.61 o 
   6   6  13      206.77      155.31    394.29 o 
   7   6  13       11.79       18.40    434.77 o 
  -7   7  13      881.01     1027.35    518.83 o 
  -6   7  13     1616.77     1907.08    522.19 o 
  -5   7  13      103.37       41.53    239.70 o 
  -4   7  13     2493.41     2932.58    290.63 o 
  -3   7  13       22.82      119.36    171.91 o 
  -2   7  13       58.26       34.10    174.12 o 
  -1   7  13      217.42      475.82    157.49 o 
   0   7  13     1941.49     2100.73    189.75 o 
   1   7  13     1033.66     1217.64    287.91 o 
   2   7  13       13.39      118.49    283.96 o 
   3   7  13      390.15      351.70    286.42 o 
   4   7  13     1019.61      918.38    364.21 o 
   5   7  13      230.04      113.94    391.18 o 
   6   7  13      261.68      661.31    469.37 o 
  -6   8  13      714.00      650.04    741.15 o 
  -5   8  13      230.60      249.32    278.76 o 
  -4   8  13      604.78      642.53    278.89 o 
  -3   8  13       10.97      290.18    175.69 o 
  -2   8  13     6303.85     6148.42    348.47 o 
  -1   8  13      113.35      236.77    172.71 o 
   0   8  13    23069.14    23682.12   1299.36 o 
   1   8  13      977.78     1126.28    250.64 o 
   2   8  13     1083.85     1337.00    373.00 o 
   3   8  13      619.99      383.94    315.52 o 
   4   8  13     3217.52     3136.88    503.05 o 
   5   8  13       96.96        0.00    368.21 o 
   6   8  13      100.73       18.62    412.14 o 
  -6   9  13     2770.72     3022.64    602.82 o 
  -5   9  13        2.81        0.00    286.95 o 
  -4   9  13     1043.87      871.34    316.04 o 
  -3   9  13      465.15      134.86    257.03 o 
  -2   9  13     2890.03     2683.95    283.59 o 
  -1   9  13      840.78      760.28    214.20 o 
   0   9  13      713.12      541.62    216.16 o 
   1   9  13     1034.37      896.96    346.15 o 
   2   9  13     1903.36     2038.03    325.18 o 
   3   9  13       13.71        0.00    262.16 o 
   4   9  13     2737.99     2634.87    394.42 o 
   5   9  13      291.86      533.32    351.61 o 
   6   9  13     1610.15     1821.27    444.90 o 
  -5  10  13      171.05      333.74    336.67 o 
  -4  10  13     1543.21     1792.53    373.79 o 
  -3  10  13      268.83      624.19    305.18 o 
  -2  10  13     1958.11     2146.80    345.63 o 
  -1  10  13     1793.07     1181.99    306.40 o 
   0  10  13     8282.83     7436.27    457.40 o 
   1  10  13       31.89      249.79    347.82 o 
   2  10  13     1265.47     1336.43    401.31 o 
   3  10  13        8.64      297.87    285.05 o 
   4  10  13     2071.22     1889.12    392.16 o 
   5  10  13       22.01        0.00    322.03 o 
  -4  11  13      293.25      335.12    347.59 o 
  -3  11  13      142.68      147.93    301.80 o 
  -2  11  13      289.79        0.00    324.45 o 
  -1  11  13        1.65       25.14    253.62 o 
   0  11  13       16.99      212.94    286.07 o 
   1  11  13       11.08        5.31    369.72 o 
   2  11  13       49.08      161.20    391.35 o 
   3  11  13       10.48      110.87    414.62 o 
   4  11  13       46.56      481.11    375.93 o 
  -3  12  13        0.79        0.00    427.45 o 
  -2  12  13      166.03        3.97    449.04 o 
  -1  12  13       18.75        0.00    424.88 o 
   0  12  13      561.43      614.77    323.36 o 
   1  12  13       35.13      164.44    408.79 o 
   2  12  13        0.21        0.00    413.19 o 
   3  12  13        0.26        0.00    450.78 o 
  -1  13  13       61.15        0.00    443.97 o 
   0  13  13        4.10      206.83    778.08 o 
   1  13  13       12.49       99.03    434.53 o 
  -8   0  14        2.81      718.98    563.86 o 
  -6   0  14     1195.62     1280.38    502.30 o 
  -4   0  14     5857.01     4757.97    416.12 o 
  -2   0  14     3507.95     3487.00    187.26 o 
   0   0  14    39092.91    42041.06   3050.76 o 
   2   0  14      127.58      288.45    166.10 o 
   4   0  14    10388.40     9044.90    498.13 o 
   6   0  14     1039.62     1021.84    539.24 o 
   8   0  14     4639.51     5643.54    975.06 o 
  -8   1  14     2372.81     3234.48    526.51 o 
  -7   1  14        0.11       28.65    335.54 o 
  -6   1  14     1680.57     1846.33    318.87 o 
  -5   1  14      717.00      561.29    235.65 o 
  -4   1  14     6238.04     5727.57    280.21 o 
  -3   1  14      307.58      461.07    118.27 o 
  -2   1  14      111.98      142.02     67.12 o 
  -1   1  14     1802.47     1572.33    110.05 o 
   0   1  14     1075.81      928.78    112.25 o 
   1   1  14      402.38      774.64    116.06 o 
   2   1  14     1059.30      689.69    144.39 o 
   3   1  14       15.57        0.00    143.46 o 
   4   1  14       56.73      329.85    193.64 o 
   5   1  14       37.05      109.50    264.17 o 
   6   1  14     3114.71     3124.22    372.97 o 
   7   1  14      517.41      344.46    391.57 o 
   8   1  14     1205.67     1993.52    545.83 o 
  -8   2  14       57.28      622.96    588.48 o 
  -7   2  14       36.16      102.91    278.13 o 
  -6   2  14      236.25      391.67    260.60 o 
  -5   2  14      313.42      472.43    224.14 o 
  -4   2  14     3146.44     2904.08    198.45 o 
  -3   2  14      132.12      130.62    111.17 o 
  -2   2  14     8249.75     9417.65    297.46 o 
  -1   2  14      254.33      242.76     75.80 o 
   0   2  14     3932.05     3455.22    204.58 o 
   1   2  14      121.73       51.71    109.41 o 
   2   2  14      198.42      999.35    161.62 o 
   3   2  14      306.64      255.64    152.02 o 
   4   2  14     3508.71     3422.96    387.39 o 
   5   2  14        1.62       71.49    277.44 o 
   6   2  14      946.02     1317.72    390.38 o 
   7   2  14      105.21      130.50    536.78 o 
   8   2  14      216.94      151.48    459.21 o 
  -7   3  14        4.15      371.20    401.41 o 
  -6   3  14      137.89      177.52    266.60 o 
  -5   3  14     1318.21     1069.72    245.86 o 
  -4   3  14     9732.26     8397.79    487.25 o 
  -3   3  14     3760.72     3730.81    241.84 o 
  -2   3  14    10480.91    11135.16    340.95 o 
  -1   3  14       83.92      345.35    119.58 o 
   0   3  14     1055.42     1041.45    152.97 o 
   1   3  14     3531.16     3517.24    212.50 o 
   2   3  14     1097.85     1974.93    171.82 o 
   3   3  14      226.15      495.75    258.30 o 
   4   3  14     1130.36     1669.30    349.32 o 
   5   3  14      272.63      706.49    327.27 o 
   6   3  14        0.59        0.00    319.46 o 
   7   3  14      164.86      248.39    384.48 o 
  -7   4  14      503.92      484.16    427.98 o 
  -6   4  14     3073.88     3312.34    376.88 o 
  -5   4  14        2.80       42.66    209.41 o 
  -4   4  14      529.81      407.59    169.83 o 
  -3   4  14      423.83      659.32    167.06 o 
  -2   4  14     7505.76     6919.90    326.26 o 
  -1   4  14      303.12      368.45    135.09 o 
   0   4  14      575.58      597.72    135.13 o 
   1   4  14      685.70      533.50    144.24 o 
   2   4  14       66.36      748.47    277.47 o 
   3   4  14      683.96      756.76    258.44 o 
   4   4  14       23.22       46.65    278.95 o 
   5   4  14       74.43       71.22    316.00 o 
   6   4  14      457.02     1038.00    402.01 o 
   7   4  14       43.68        0.00    394.12 o 
  -7   5  14      578.02      875.98    472.11 o 
  -6   5  14      714.37      859.29    367.32 o 
  -5   5  14      286.74      125.11    181.97 o 
  -4   5  14       43.22        0.00    164.33 o 
  -3   5  14     1120.16     1147.55    197.54 o 
  -2   5  14    22962.88    23710.37    799.26 o 
  -1   5  14     3342.90     2915.07    219.21 o 
   0   5  14     4070.61     4188.55    232.55 o 
   1   5  14       70.38      189.56    142.22 o 
   2   5  14    29796.09    28426.73   1274.23 o 
   3   5  14      292.44      484.06    305.67 o 
   4   5  14     2092.22     1588.49    353.34 o 
   5   5  14       15.26        0.00    320.44 o 
   6   5  14     1837.06     1407.13    439.60 o 
   7   5  14        2.49      197.18    424.56 o 
  -7   6  14       83.30      183.71    451.99 o 
  -6   6  14     2371.96     3095.83    540.27 o 
  -5   6  14        3.33      230.57    251.41 o 
  -4   6  14     2444.71     2590.17    268.04 o 
  -3   6  14     1183.16     1320.01    213.19 o 
  -2   6  14    10636.13     9061.28    492.58 o 
  -1   6  14     4361.06     4130.15    263.44 o 
   0   6  14     2332.48     2089.27    206.52 o 
   1   6  14      684.37     1051.04    275.90 o 
   2   6  14      815.34     1459.69    322.43 o 
   3   6  14      404.91      715.47    309.78 o 
   4   6  14     4444.43     3960.72    482.20 o 
   5   6  14      402.92      624.64    379.55 o 
   6   6  14       89.53      457.66    423.50 o 
   7   6  14       61.11       25.64    447.21 o 
  -6   7  14      459.34      472.97    423.50 o 
  -5   7  14        8.11        0.00    261.35 o 
  -4   7  14     3526.32     3543.00    303.63 o 
  -3   7  14      176.95      178.67    178.31 o 
  -2   7  14     5497.91     5931.48    424.35 o 
  -1   7  14       20.91      130.10    141.44 o 
   0   7  14     1063.84     1013.72    189.60 o 
   1   7  14     1345.01     1354.40    315.57 o 
   2   7  14    13590.20    12034.34    911.04 o 
   3   7  14      101.39       56.82    307.58 o 
   4   7  14      446.17      788.98    383.25 o 
   5   7  14       17.57        0.00    393.57 o 
   6   7  14     2546.67     2608.97    571.54 o 
  -6   8  14      274.71      385.25    476.20 o 
  -5   8  14     2098.53     1839.23    363.06 o 
  -4   8  14       34.19        0.00    244.63 o 
  -3   8  14     3706.49     3294.12    458.11 o 
  -2   8  14      127.08       25.95    181.84 o 
  -1   8  14     1435.83     1802.81    307.49 o 
   0   8  14      144.97       79.02    230.00 o 
   1   8  14     2374.76     2365.02    295.88 o 
   2   8  14      579.28      531.73    340.70 o 
   3   8  14      201.11      471.22    332.54 o 
   4   8  14      793.14      803.87    410.19 o 
   5   8  14       25.38        0.00    373.71 o 
   6   8  14       51.05      118.06    458.98 o 
  -5   9  14      111.86      276.02    305.02 o 
  -4   9  14        4.44        0.00    271.52 o 
  -3   9  14      675.68      886.60    297.49 o 
  -2   9  14     1384.27     1289.07    246.59 o 
  -1   9  14        3.11      121.86    184.53 o 
   0   9  14      127.06      194.76    208.44 o 
   1   9  14      830.26      949.08    361.89 o 
   2   9  14      635.67      652.90    281.48 o 
   3   9  14      179.69      114.31    291.01 o 
   4   9  14      559.13      650.12    304.90 o 
   5   9  14      727.77      975.02    360.64 o 
  -5  10  14      579.24      917.43    342.74 o 
  -4  10  14       15.76       12.79    288.49 o 
  -3  10  14     4398.47     4414.82    426.73 o 
  -2  10  14      339.41      165.02    216.98 o 
  -1  10  14       13.20        0.00    239.14 o 
   0  10  14      690.49      793.35    289.77 o 
   1  10  14      610.01      512.62    351.24 o 
   2  10  14       78.62      242.66    377.33 o 
   3  10  14     1149.99     1833.25    352.88 o 
   4  10  14      622.22      372.51    330.07 o 
   5  10  14      529.26      483.31    370.58 o 
  -4  11  14     1782.10     2009.53    418.13 o 
  -3  11  14        2.02        0.00    270.41 o 
  -2  11  14     1460.51     1816.55    456.62 o 
  -1  11  14     1862.53     1869.74    345.95 o 
   0  11  14      585.10      795.86    310.47 o 
   1  11  14     2897.53     2838.48    511.09 o 
   2  11  14     1421.27     1648.11    482.15 o 
   3  11  14       65.84      263.88    391.65 o 
   4  11  14       16.96      459.45    389.15 o 
  -3  12  14      783.77      556.49    476.38 o 
  -2  12  14     1180.10     1589.33    524.92 o 
  -1  12  14      287.23      157.80    446.92 o 
   0  12  14     3195.40     3309.60    422.64 o 
   1  12  14      187.40      307.37    421.19 o 
   2  12  14      460.70      837.33    474.97 o 
   3  12  14        1.29      159.21    439.76 o 
  -1  13  14      764.89     1144.13    512.75 o 
   0  13  14      734.90      664.81    714.06 o 
  -7   0  15      467.36      755.92    514.62 o 
  -5   0  15      532.10      868.65    273.76 o 
  -3   0  15      844.16      713.30    141.90 o 
  -1   0  15    16839.17    17379.13   1029.23 o 
   1   0  15     1262.72     2387.99    396.43 o 
   3   0  15     1847.93     1937.38    259.42 o 
   5   0  15      212.11      380.10    290.75 o 
   7   0  15       36.72        0.00    519.54 o 
  -8   1  15      376.97      425.61    412.63 o 
  -7   1  15      386.81      762.71    362.13 o 
  -6   1  15       86.24      184.87    246.62 o 
  -5   1  15     1693.94     1860.23    273.23 o 
  -4   1  15      138.08       46.26    151.66 o 
  -3   1  15       21.93       68.57    111.17 o 
  -2   1  15       60.79      148.06     72.71 o 
  -1   1  15    10413.32    10101.01    431.47 o 
   0   1  15      952.61      901.66    115.74 o 
   1   1  15      753.42     1524.09    140.64 o 
   2   1  15      534.73      477.88    117.87 o 
   3   1  15        0.84        0.00    147.15 o 
   4   1  15       80.65      138.30    199.52 o 
   5   1  15        2.55        0.00    277.78 o 
   6   1  15     1727.88     1997.60    414.04 o 
   7   1  15      597.91      627.11    415.12 o 
   8   1  15      315.49      281.12    479.48 o 
  -8   2  15      104.36        0.00    539.24 o 
  -7   2  15      230.93      274.05    286.26 o 
  -6   2  15     3374.98     3231.79    365.70 o 
  -5   2  15      479.49      619.58    229.12 o 
  -4   2  15      100.52       51.82    144.14 o 
  -3   2  15     2500.89     2823.37    237.03 o 
  -2   2  15     9315.37     8239.35    286.92 o 
  -1   2  15     1453.84     1281.27    103.85 o 
   0   2  15     2630.89     2502.21    155.38 o 
   1   2  15      167.27      254.63    129.64 o 
   2   2  15     3548.21     4134.20    636.67 o 
   3   2  15     5964.37     6283.17    645.81 o 
   4   2  15      926.05      744.82    280.30 o 
   5   2  15      724.22      940.52    321.41 o 
   6   2  15     1303.56     1184.39    390.87 o 
   7   2  15        0.20       66.48    541.70 o 
   8   2  15      284.11      390.99    484.50 o 
  -7   3  15      167.28       49.48    365.75 o 
  -6   3  15       43.89      225.09    265.75 o 
  -5   3  15      427.00      811.13    249.69 o 
  -4   3  15     6643.59     6296.28    322.44 o 
  -3   3  15      268.25      353.74    153.33 o 
  -2   3  15     4423.57     3983.94    233.63 o 
  -1   3  15    17255.28    17568.36    520.30 o 
   0   3  15    46076.97    48243.34   1248.35 o 
   1   3  15     4990.49     6342.36    387.57 o 
   2   3  15     3259.32     3437.67    271.69 o 
   3   3  15     1153.16     1134.70    291.74 o 
   4   3  15     5360.04     4943.53    462.34 o 
   5   3  15      690.21      485.18    412.43 o 
   6   3  15      366.76      466.12    354.31 o 
   7   3  15       60.01      138.95    388.48 o 
  -7   4  15        2.13       36.19    406.43 o 
  -6   4  15     5722.40     6091.97    467.59 o 
  -5   4  15      522.93      526.78    243.01 o 
  -4   4  15      167.71      322.71    168.40 o 
  -3   4  15     1647.98     1504.38    196.13 o 
  -2   4  15     7639.19     8262.18    333.01 o 
  -1   4  15     2285.27     1951.03    187.64 o 
   0   4  15     1715.07     1994.27    177.69 o 
   1   4  15       50.23      165.33    136.21 o 
   2   4  15    16355.02    16040.79    661.51 o 
   3   4  15     1117.67     1451.37    327.10 o 
   4   4  15     1296.50     1248.42    321.42 o 
   5   4  15        7.39        0.00    319.06 o 
   6   4  15      200.88      291.22    372.95 o 
   7   4  15        2.07      180.87    411.75 o 
  -7   5  15      169.46      482.86    438.18 o 
  -6   5  15      101.29      548.69    387.69 o 
  -5   5  15       54.38        0.00    179.63 o 
  -4   5  15      663.62      501.89    182.68 o 
  -3   5  15     1047.68     1222.14    198.07 o 
  -2   5  15     5828.91     5556.39    295.65 o 
  -1   5  15     4048.13     4373.21    265.94 o 
   0   5  15     3542.21     3201.58    224.31 o 
   1   5  15     4697.86     4496.19    334.89 o 
   2   5  15     7613.20     6970.11    498.44 o 
   3   5  15      569.80      699.71    318.11 o 
   4   5  15      263.74      362.11    321.20 o 
   5   5  15      349.07      269.48    340.30 o 
   6   5  15      264.03      328.74    362.66 o 
   7   5  15       19.12        0.00    415.12 o 
  -7   6  15        1.27      151.13    430.14 o 
  -6   6  15      997.92     1237.85    463.98 o 
  -5   6  15      136.40      284.22    253.11 o 
  -4   6  15       14.98       20.89    181.15 o 
  -3   6  15     3015.49     2819.75    262.85 o 
  -2   6  15      435.67      238.00    167.09 o 
  -1   6  15     2039.94     2028.94    212.67 o 
   0   6  15      756.64      837.56    170.54 o 
   1   6  15      208.98      703.07    260.82 o 
   2   6  15       14.15      127.15    267.41 o 
   3   6  15      217.54      415.76    319.85 o 
   4   6  15        3.47      171.31    352.31 o 
   5   6  15      208.43      244.13    360.36 o 
   6   6  15      236.73       82.48    409.23 o 
   7   6  15      108.72      214.28    470.69 o 
  -6   7  15       13.76      225.22    443.64 o 
  -5   7  15      885.17     1191.84    326.03 o 
  -4   7  15     1619.19     1732.30    250.18 o 
  -3   7  15       30.59        0.00    168.82 o 
  -2   7  15     5919.27     5476.99    328.23 o 
  -1   7  15      633.58      848.87    195.09 o 
   0   7  15     1818.91     1834.86    215.37 o 
   1   7  15     1293.42     1545.92    335.98 o 
   2   7  15      599.22     1032.24    340.70 o 
   3   7  15        2.02        0.00    292.71 o 
   4   7  15       84.89       48.58    323.62 o 
   5   7  15      124.87      119.46    400.36 o 
   6   7  15      135.98      345.15    479.78 o 
  -6   8  15       30.80      127.69    427.16 o 
  -5   8  15        0.35        0.00    276.63 o 
  -4   8  15     1760.44     1535.74    309.44 o 
  -3   8  15     1275.17     1289.83    241.16 o 
  -2   8  15     1869.62     2171.37    262.22 o 
  -1   8  15       80.99      209.78    189.07 o 
   0   8  15     3057.13     3392.62    345.37 o 
   1   8  15     1763.04     1825.29    389.59 o 
   2   8  15    10293.93    10232.73    705.44 o 
   3   8  15      214.24      480.40    337.72 o 
   4   8  15     2006.23     1721.77    436.97 o 
   5   8  15      204.53      282.25    428.27 o 
   6   8  15     1423.16     1763.75    554.42 o 
  -5   9  15       82.94      125.49    440.75 o 
  -4   9  15     3663.59     3724.36    539.68 o 
  -3   9  15       82.75        0.00    307.98 o 
  -2   9  15     1424.57     1304.89    246.58 o 
  -1   9  15     1109.91     1111.26    278.53 o 
   0   9  15     3582.70     3809.73    372.11 o 
   1   9  15      248.93      286.74    343.53 o 
   2   9  15     1813.65     2065.58    315.45 o 
   3   9  15      298.94       15.32    361.94 o 
   4   9  15      559.10      784.38    400.46 o 
   5   9  15        2.84      112.52    444.72 o 
  -5  10  15      277.68      384.69    336.73 o 
  -4  10  15      625.78      482.07    289.83 o 
  -3  10  15       35.46       63.21    267.93 o 
  -2  10  15     1599.30     1552.94    269.77 o 
  -1  10  15      448.07      608.74    272.71 o 
   0  10  15     2878.13     2667.34    412.47 o 
   1  10  15      118.99      317.13    393.96 o 
   2  10  15     3907.84     4349.87    534.90 o 
   3  10  15      175.85      275.68    284.74 o 
   4  10  15      847.77      726.93    343.70 o 
   5  10  15       27.69      275.93    367.22 o 
  -4  11  15     3140.35     3087.27    472.50 o 
  -3  11  15      393.37      316.86    305.05 o 
  -2  11  15      605.45     1072.72    445.22 o 
  -1  11  15      154.22      269.36    282.37 o 
   0  11  15      237.55      327.38    300.33 o 
   1  11  15        5.29        0.00    366.57 o 
   2  11  15      125.44        0.00    374.75 o 
   3  11  15        8.91      143.14    424.11 o 
   4  11  15      145.19      420.85    382.47 o 
  -3  12  15       13.37        0.00    442.07 o 
  -2  12  15       49.66      343.50    456.16 o 
  -1  12  15      106.57      490.50    434.38 o 
   0  12  15     1285.17     1464.42    371.06 o 
   1  12  15      203.32      135.92    407.67 o 
   2  12  15        4.53      161.69    439.64 o 
   3  12  15        7.01       71.09    467.84 o 
  -8   0  16     2807.90     3124.63    773.16 o 
  -6   0  16     1508.89     1610.33    536.78 o 
  -4   0  16     1191.63     1291.97    278.51 o 
   0   0  16    17378.78    17479.44   1734.67 o 
   2   0  16    34964.27    35343.65   3406.56 o 
   4   0  16        1.51       70.93    251.19 o 
   6   0  16     3767.94     2836.54    620.49 o 
   8   0  16      146.23      802.70    635.27 o 
  -8   1  16     1565.51     2144.10    479.48 o 
  -7   1  16        0.47       76.29    328.19 o 
  -6   1  16     3098.94     3341.88    359.24 o 
  -5   1  16       32.49       66.86    228.56 o 
  -4   1  16    17986.88    18622.18    929.01 o 
  -3   1  16      405.85      519.05    127.58 o 
  -2   1  16    14083.01    15490.93    623.19 o 
  -1   1  16      917.47     1378.50    116.75 o 
   0   1  16    32292.08    33896.88   1894.28 o 
   1   1  16     3434.41     3633.38    372.10 o 
   2   1  16    12829.94    12656.06    512.49 o 
   3   1  16     1310.32     1341.43    201.95 o 
   4   1  16      758.41     1344.79    311.17 o 
   5   1  16      131.27      131.94    230.47 o 
   6   1  16      785.64     1140.86    394.22 o 
   7   1  16       63.62       56.17    395.45 o 
   8   1  16     2577.16     4172.85    657.88 o 
  -7   2  16        2.72        0.00    269.14 o 
  -6   2  16      357.83      616.79    266.97 o 
  -5   2  16       34.92       46.58    219.49 o 
  -4   2  16      226.44      443.57    163.10 o 
  -3   2  16     2923.54     3137.86    191.66 o 
  -2   2  16       32.41      834.02    140.45 o 
  -1   2  16    11212.07    10882.10    274.89 o 
   0   2  16       58.20      209.55    104.25 o 
   1   2  16     2536.03     3184.77    216.42 o 
   2   2  16     9233.29     9487.54    984.97 o 
   3   2  16       76.26      399.55    168.08 o 
   4   2  16        1.41       14.10    242.25 o 
   5   2  16      207.67      183.03    283.94 o 
   6   2  16     1197.25      737.31    376.94 o 
   7   2  16      125.75      115.73    566.32 o 
  -7   3  16       80.29       65.25    285.35 o 
  -6   3  16       78.54      165.91    250.75 o 
  -5   3  16      578.89      575.39    246.14 o 
  -4   3  16     1596.86     1810.92    220.29 o 
  -3   3  16        1.75      146.65    148.95 o 
  -2   3  16    10624.44    10140.58    445.31 o 
  -1   3  16     4926.47     4647.24    197.88 o 
   0   3  16     2835.16     2962.32    247.28 o 
   1   3  16     4747.63     5001.37    364.58 o 
   2   3  16     1506.03     2096.14    197.29 o 
   3   3  16      102.63      298.81    231.55 o 
   4   3  16     1921.89     1852.09    363.88 o 
   5   3  16       13.33      216.19    313.16 o 
   6   3  16      100.58      170.39    353.43 o 
   7   3  16        0.45        0.00    377.62 o 
  -7   4  16      388.26      515.08    385.26 o 
  -6   4  16     2716.95     2812.13    374.20 o 
  -5   4  16       45.28      104.96    177.99 o 
  -4   4  16     5385.52     5204.67    316.56 o 
  -3   4  16       70.13      491.04    166.84 o 
  -2   4  16     9604.33     9132.84    348.13 o 
  -1   4  16     2923.54     2821.87    224.61 o 
   0   4  16     1626.46     1697.91    199.23 o 
   1   4  16      710.72      703.76    165.99 o 
   2   4  16      648.40     1370.34    318.32 o 
   3   4  16     2011.42     2371.08    369.73 o 
   4   4  16       19.84      403.90    269.26 o 
   5   4  16       11.40      159.94    328.19 o 
   6   4  16       52.18      261.98    378.97 o 
   7   4  16       13.90       90.36    415.42 o 
  -7   5  16       65.01      271.33    419.29 o 
  -6   5  16     1674.13     2283.04    460.10 o 
  -5   5  16     1295.11     1213.63    238.67 o 
  -4   5  16     1516.05     1792.68    282.61 o 
  -3   5  16       58.90      115.49    163.88 o 
  -2   5  16      264.41      544.11    167.88 o 
  -1   5  16     3422.32     3883.39    254.17 o 
   0   5  16    49399.27    53566.77   1399.92 o 
   1   5  16     5821.14     5535.32    351.09 o 
   2   5  16      770.69     1017.22    281.99 o 
   3   5  16      602.27      873.32    306.91 o 
   4   5  16    12539.67    11141.40    670.21 o 
   5   5  16        7.38        0.00    344.41 o 
   6   5  16       16.53        0.00    385.30 o 
   7   5  16       12.03        0.00    434.27 o 
  -7   6  16       16.32      195.38    428.21 o 
  -6   6  16     2827.41     2901.43    553.14 o 
  -5   6  16        1.46       18.99    197.00 o 
  -4   6  16     3784.94     3554.88    301.56 o 
  -3   6  16     2097.37     1810.45    237.12 o 
  -2   6  16    16702.13    15406.35    499.01 o 
  -1   6  16     2428.72     2363.74    230.91 o 
   0   6  16     8174.04     8300.86    433.03 o 
   1   6  16      614.16      915.04    279.09 o 
   2   6  16    10525.27    10866.58    763.31 o 
   3   6  16      430.54      800.48    327.48 o 
   4   6  16      219.27      375.47    373.12 o 
   5   6  16       59.88      306.55    374.32 o 
   6   6  16     1874.55     2253.30    514.00 o 
   7   6  16        0.98       25.40    463.04 o 
  -6   7  16     1275.55     1133.88    510.43 o 
  -5   7  16        9.62        0.00    251.54 o 
  -4   7  16      966.95     1454.30    246.13 o 
  -3   7  16       22.80      159.57    188.34 o 
  -2   7  16     1582.05     1569.13    234.28 o 
  -1   7  16     3236.30     3136.77    259.68 o 
   0   7  16     4930.71     5141.82    358.07 o 
   1   7  16       68.95      419.88    280.07 o 
   2   7  16        0.29       21.43    266.00 o 
   3   7  16      385.09      692.94    360.89 o 
   4   7  16     6514.92     6001.81    598.56 o 
   5   7  16        0.48       81.88    378.02 o 
   6   7  16       28.80      350.80    486.11 o 
  -6   8  16      806.42     1233.43    496.65 o 
  -5   8  16      409.09      317.23    283.18 o 
  -4   8  16      317.27      451.41    283.86 o 
  -3   8  16     6912.70     5772.96    426.43 o 
  -2   8  16     1842.87     1624.31    246.86 o 
  -1   8  16     4081.27     4038.02    304.44 o 
   0   8  16      147.60      202.93    219.88 o 
   1   8  16     2314.50     2575.48    418.93 o 
   2   8  16      884.91     1195.94    357.17 o 
   3   8  16     2024.56     2456.37    643.89 o 
   4   8  16       11.76      211.65    391.46 o 
   5   8  16      110.38        0.00    431.02 o 
   6   8  16      799.64      997.13    498.65 o 
  -5   9  16      109.67      307.31    325.00 o 
  -4   9  16      154.76      334.01    294.04 o 
  -3   9  16       12.29       15.60    255.30 o 
  -2   9  16       55.38      210.40    249.26 o 
  -1   9  16      873.91      750.12    259.44 o 
   0   9  16       62.12       67.28    238.85 o 
   1   9  16      494.14      535.35    333.75 o 
   2   9  16      422.78      202.68    268.72 o 
   3   9  16       22.08      409.74    357.08 o 
   4   9  16      505.38      553.85    422.42 o 
   5   9  16      347.78      596.08    453.27 o 
  -5  10  16       36.45       83.96    339.59 o 
  -4  10  16      859.50      875.39    337.05 o 
  -3  10  16     1673.63     1685.43    349.88 o 
  -2  10  16      175.49      419.89    223.09 o 
  -1  10  16     5777.63     5125.37    438.01 o 
   0  10  16      775.49      874.21    303.38 o 
   1  10  16      460.41      790.78    405.26 o 
   2  10  16      617.11      956.95    431.05 o 
   3  10  16      301.69      563.78    319.13 o 
   4  10  16      243.32      368.92    341.56 o 
   5  10  16      657.51      764.99    399.41 o 
  -4  11  16     1611.18     1451.32    390.72 o 
  -3  11  16        3.08      135.63    298.23 o 
  -2  11  16      603.16      714.41    427.45 o 
  -1  11  16       46.61      408.01    291.63 o 
   0  11  16     3960.92     4257.60    448.60 o 
   1  11  16     2534.77     2373.66    476.77 o 
   2  11  16       13.18      284.42    427.73 o 
   3  11  16      361.71      517.93    464.33 o 
   4  11  16      653.44      883.37    392.80 o 
  -2  12  16     5559.40     6020.20    702.26 o 
  -1  12  16      822.05      998.94    487.16 o 
   0  12  16      379.33      435.53    320.97 o 
   1  12  16      749.13     1142.83    444.27 o 
   2  12  16     3128.07     3921.82    876.57 o 
  -7   0  17       15.63      228.99    502.30 o 
  -5   0  17      239.38      349.00    294.00 o 
  -3   0  17      576.77      692.17    144.30 o 
  -1   0  17    38630.36    37971.25   2943.65 o 
   1   0  17       83.74     3611.19    470.29 o 
   3   0  17     3700.33     3256.06    485.07 o 
   5   0  17        6.75       49.25    418.59 o 
   7   0  17        0.50      307.78    586.02 o 
  -7   1  17      144.27       15.40    348.47 o 
  -6   1  17      621.40      676.66    281.59 o 
  -5   1  17      792.14      769.93    261.96 o 
  -4   1  17      186.78      195.83    170.85 o 
  -3   1  17     1759.73     1913.68    163.31 o 
  -2   1  17      483.49      457.32     86.22 o 
  -1   1  17     9881.80    10355.03    314.53 o 
   0   1  17        5.64      207.81    105.20 o 
   1   1  17     7939.63     8483.18    554.07 o 
   2   1  17      279.95      313.49    129.23 o 
   3   1  17     2447.70     2355.29    208.04 o 
   4   1  17     1295.01     1183.32    205.16 o 
   5   1  17       65.43      218.78    242.45 o 
   6   1  17       15.49      130.81    349.75 o 
   7   1  17      458.80      188.72    386.55 o 
  -7   2  17      146.99      200.11    345.67 o 
  -6   2  17        6.94      160.06    252.11 o 
  -5   2  17        8.91       23.98    213.01 o 
  -4   2  17     4158.74     4260.26    270.40 o 
  -3   2  17     4587.50     4999.49    257.91 o 
  -2   2  17    14765.56    14587.43    449.22 o 
  -1   2  17     4392.16     3721.19    163.53 o 
   0   2  17    17754.29    17511.36    656.42 o 
   1   2  17      883.23     1205.90    174.98 o 
   2   2  17     7600.27     8494.06    333.93 o 
   3   2  17     2750.59     3021.88    413.38 o 
   4   2  17     3060.38     2777.33    381.00 o 
   5   2  17      479.85      567.38    329.52 o 
   6   2  17      934.06     1068.63    362.76 o 
   7   2  17       34.78       17.40    382.11 o 
  -7   3  17      271.30      207.40    311.12 o 
  -6   3  17     3965.16     4346.29    409.44 o 
  -5   3  17     3858.48     3882.80    365.53 o 
  -4   3  17      790.33     1380.38    247.80 o 
  -3   3  17     1153.52     1131.47    187.01 o 
  -2   3  17     9785.45     9883.52    428.24 o 
  -1   3  17        5.69      622.62    106.69 o 
   0   3  17    10393.08    10197.28    365.90 o 
   1   3  17     6132.10     5965.06    285.06 o 
   2   3  17    11894.85    12579.87   1016.24 o 
   3   3  17     1576.33     1328.83    314.91 o 
   4   3  17     9164.06     7893.20    548.44 o 
   5   3  17       54.80      142.61    292.44 o 
   6   3  17      853.41     1234.31    433.27 o 
   7   3  17      169.58      792.85    647.58 o 
  -7   4  17     1195.14     1487.15    453.10 o 
  -6   4  17        2.11        0.00    241.48 o 
  -5   4  17      144.05       88.76    178.95 o 
  -4   4  17     8400.43     8318.63    386.38 o 
  -3   4  17     5004.97     4587.01    346.87 o 
  -2   4  17     3012.30     3304.51    245.08 o 
  -1   4  17      215.91      290.52    146.94 o 
   0   4  17    39337.33    41818.36    934.03 o 
   1   4  17       38.68      147.13    162.98 o 
   2   4  17     6075.66     6264.35    474.43 o 
   3   4  17      568.33     1661.01    332.65 o 
   4   4  17     3056.91     3048.13    413.84 o 
   5   4  17      143.17      306.11    348.01 o 
   6   4  17     1589.95     1027.24    436.08 o 
   7   4  17        3.47      130.96    447.21 o 
  -7   5  17      405.79      807.01    463.08 o 
  -6   5  17      848.63      801.21    389.77 o 
  -5   5  17        8.43       57.52    185.72 o 
  -4   5  17        0.01      453.71    192.56 o 
  -3   5  17       39.48       97.59    163.29 o 
  -2   5  17      265.72      227.51    164.52 o 
  -1   5  17      273.97      579.91    165.23 o 
   0   5  17     6487.84     6033.49    290.55 o 
   1   5  17     1676.46     1688.38    209.18 o 
   2   5  17      979.91      620.41    305.11 o 
   3   5  17      584.87      487.80    306.30 o 
   4   5  17     5770.78     4885.35    515.35 o 
   5   5  17        4.23        0.00    349.13 o 
   6   5  17       72.60       58.73    402.01 o 
   7   5  17      118.08      310.12    458.66 o 
  -7   6  17      107.87      113.90    440.06 o 
  -6   6  17      158.33        0.00    410.37 o 
  -5   6  17      163.58      323.64    208.56 o 
  -4   6  17       86.80      117.97    191.07 o 
  -3   6  17       67.56      117.47    180.07 o 
  -2   6  17     1093.37     1505.99    223.73 o 
  -1   6  17     2183.35     2375.55    245.06 o 
   0   6  17     5184.89     5538.35    298.73 o 
   1   6  17      100.24      185.55    267.16 o 
   2   6  17     3674.36     3239.15    404.28 o 
   3   6  17      122.37        0.00    307.45 o 
   4   6  17        6.62      253.46    366.00 o 
   5   6  17      304.55      440.37    392.47 o 
   6   6  17        0.30        0.00    414.79 o 
   7   6  17       94.08      118.06    473.39 o 
  -6   7  17      958.65      933.55    554.01 o 
  -5   7  17     1550.03     1827.43    357.12 o 
  -4   7  17      948.83      869.86    232.33 o 
  -3   7  17      896.27      888.28    214.57 o 
  -2   7  17     3773.66     3699.23    351.13 o 
  -1   7  17      302.92      332.40    180.76 o 
   0   7  17        0.77        0.00    211.16 o 
   1   7  17      624.74      833.66    292.70 o 
   2   7  17     2024.30     2217.63    391.64 o 
   3   7  17       13.74      146.44    292.99 o 
   4   7  17       16.99      410.53    386.33 o 
   5   7  17      166.99      356.34    406.41 o 
   6   7  17        0.16      308.62    489.05 o 
  -6   8  17       51.13      164.02    492.21 o 
  -5   8  17      112.82       24.19    301.20 o 
  -4   8  17      642.49      491.92    277.87 o 
  -3   8  17      210.81      257.09    203.31 o 
  -2   8  17        4.69     1036.94    240.90 o 
  -1   8  17       29.30        0.00    182.47 o 
   0   8  17      646.21      495.59    247.82 o 
   1   8  17      223.26      266.36    282.77 o 
   2   8  17    13397.46    12253.32    723.39 o 
   3   8  17     1226.76     1159.97    383.88 o 
   4   8  17     1205.57      947.57    438.38 o 
   5   8  17      408.67      291.18    456.48 o 
   6   8  17     1465.65     1843.90    580.97 o 
  -5   9  17      277.09      418.70    337.21 o 
  -4   9  17     1182.88     1203.79    326.00 o 
  -3   9  17       23.19        0.00    196.38 o 
  -2   9  17     3793.03     4292.79    336.92 o 
  -1   9  17        3.18      127.99    231.82 o 
   0   9  17     2175.02     2157.84    330.77 o 
   1   9  17      308.01      311.45    346.69 o 
   2   9  17     6940.28     6571.19   1316.09 o 
   3   9  17      165.24      199.48    373.87 o 
   4   9  17      811.77      827.33    420.04 o 
   5   9  17        4.33       56.81    475.19 o 
  -4  10  17     2087.90     2012.81    391.35 o 
  -3  10  17      174.80      101.37    295.14 o 
  -2  10  17       65.96      227.28    261.23 o 
  -1  10  17        3.92      354.78    273.34 o 
   0  10  17      299.69      290.57    312.23 o 
   1  10  17     2475.61     2275.25    467.84 o 
   2  10  17     3653.69     2993.82    523.51 o 
   3  10  17       38.20       56.35    296.06 o 
   4  10  17      397.78      741.14    361.23 o 
  -4  11  17      483.91      372.88    337.85 o 
  -3  11  17       62.70      154.83    304.59 o 
  -2  11  17     3805.29     3870.54    588.48 o 
  -1  11  17      104.86       93.62    287.66 o 
   0  11  17       29.66        0.00    298.19 o 
   1  11  17      142.47      149.19    391.54 o 
   2  11  17      820.45     1231.57    525.70 o 
   3  11  17       10.98       91.96    448.88 o 
   4  11  17       99.40      151.24    371.26 o 
  -2  12  17       14.53      363.10    456.74 o 
  -1  12  17       72.06      347.17    457.84 o 
   0  12  17      313.71      422.22    336.67 o 
   1  12  17      144.39        0.00    391.11 o 
   2  12  17      454.89      812.52    497.48 o 
  -6   0  18     4215.08     4424.71    718.98 o 
  -4   0  18     1355.63     1603.70    533.08 o 
  -2   0  18     3453.90     4434.05    308.87 o 
   0   0  18       61.79      172.59    165.82 o 
   2   0  18     7303.82     7523.03    446.90 o 
   4   0  18     4254.75     3142.84    370.54 o 
   6   0  18     1449.21     1945.20    632.81 o 
  -7   1  18        6.07        0.00    335.54 o 
  -6   1  18     4378.28     4908.89    434.00 o 
  -5   1  18        7.63       72.65    227.17 o 
  -4   1  18      292.70      101.47    165.75 o 
  -3   1  18      196.95      272.22    161.49 o 
  -2   1  18    24521.73    23340.88    883.26 o 
  -1   1  18     2907.47     2630.18    164.31 o 
   0   1  18    22705.10    26113.90    969.88 o 
   1   1  18      711.60      950.67    149.34 o 
   2   1  18     7317.54     8800.07    340.83 o 
   3   1  18      183.02      438.69    161.25 o 
   4   1  18      189.05      238.51    182.28 o 
   5   1  18        5.84       47.69    237.47 o 
   6   1  18      452.74      662.51    357.64 o 
   7   1  18        1.08        0.00    382.83 o 
  -7   2  18       76.36      362.81    354.56 o 
  -6   2  18      616.66      794.08    291.64 o 
  -5   2  18       71.39       36.40    222.16 o 
  -4   2  18      699.80      725.40    178.99 o 
  -3   2  18     1226.68     1449.35    161.25 o 
  -2   2  18      823.74      895.30    150.83 o 
  -1   2  18      110.88      521.70    108.23 o 
   0   2  18        5.72        0.00    106.58 o 
   1   2  18     4825.99     4423.36    271.17 o 
   2   2  18     2341.21     2246.44    219.12 o 
   3   2  18      453.98      640.19    184.32 o 
   4   2  18     1899.07     1955.67    356.12 o 
   5   2  18        1.31      133.37    311.95 o 
   6   2  18      395.42      685.62    352.81 o 
   7   2  18        1.09      224.33    430.92 o 
  -7   3  18      401.08      407.51    313.87 o 
  -6   3  18      366.86      533.51    272.98 o 
  -5   3  18      107.07       66.78    219.11 o 
  -4   3  18      136.91      299.80    168.42 o 
  -3   3  18      608.92      788.73    179.74 o 
  -2   3  18     3101.06     2856.79    218.50 o 
  -1   3  18      152.38      154.42    101.18 o 
   0   3  18    17152.57    18327.17    488.07 o 
   1   3  18       77.98        0.00    142.43 o 
   2   3  18      552.96      897.38    182.47 o 
   3   3  18       94.69      253.93    258.30 o 
   4   3  18      747.56      317.49    311.60 o 
   5   3  18       63.70      105.76    336.15 o 
   6   3  18       47.27      214.06    368.16 o 
   7   3  18       21.27      204.37    627.88 o 
  -7   4  18      482.28      160.86    426.52 o 
  -6   4  18       34.54       48.95    253.05 o 
  -5   4  18      149.89      175.30    181.17 o 
  -4   4  18     6635.74     6316.53    351.17 o 
  -3   4  18      113.43      109.08    160.02 o 
  -2   4  18      178.52      352.86    160.41 o 
  -1   4  18       44.21      107.06    147.10 o 
   0   4  18    10328.35    11141.82    405.49 o 
   1   4  18       60.25        8.91    152.67 o 
   2   4  18     1660.06     1962.28    322.05 o 
   3   4  18       52.99        0.00    251.58 o 
   4   4  18      588.96     1257.84    473.99 o 
   5   4  18     1431.58     1400.00    405.74 o 
   6   4  18      143.31      157.52    502.30 o 
   7   4  18        0.02      155.76    445.67 o 
  -7   5  18      753.23      848.62    491.49 o 
  -6   5  18       17.72        0.00    247.77 o 
  -5   5  18       27.11        0.00    179.28 o 
  -4   5  18      592.85      600.75    204.12 o 
  -3   5  18     1910.71     1591.70    216.77 o 
  -2   5  18      647.62     1364.52    209.07 o 
  -1   5  18      185.47      860.32    177.90 o 
   0   5  18     2993.67     2791.75    262.70 o 
   1   5  18     5783.63     5408.89    302.86 o 
   2   5  18    10064.31     8693.68    947.98 o 
   3   5  18      196.81      336.82    325.09 o 
   4   5  18      599.59      428.92    306.30 o 
   5   5  18        0.16      215.23    367.17 o 
   6   5  18     1924.62     1955.82    495.28 o 
   7   5  18       99.14        0.00    450.45 o 
  -6   6  18      151.24      240.51    433.95 o 
  -5   6  18     1498.72     1705.15    265.24 o 
  -4   6  18     8237.34     8123.90    468.42 o 
  -3   6  18      453.32      475.73    192.17 o 
  -2   6  18     1941.49     1766.22    224.04 o 
  -1   6  18     1394.40     1658.40    227.34 o 
   0   6  18    19708.99    19057.55    599.78 o 
   1   6  18     1384.58     1680.57    322.97 o 
   2   6  18      977.04     1115.51    449.37 o 
   3   6  18      227.08      523.46    340.40 o 
   4   6  18     5735.76     6090.17    577.54 o 
   5   6  18      585.07      437.74    397.49 o 
   6   6  18       32.31        0.00    421.89 o 
  -6   7  18      161.36      258.52    474.46 o 
  -5   7  18        2.82        0.00    266.46 o 
  -4   7  18       44.53       96.23    195.48 o 
  -3   7  18      369.17      464.45    206.12 o 
  -2   7  18     2981.06     2943.08    306.52 o 
  -1   7  18      116.77      824.85    213.90 o 
   0   7  18      104.75       21.25    215.85 o 
   1   7  18     5872.75     6385.28    522.82 o 
   2   7  18      856.44      564.68    337.26 o 
   3   7  18      536.86      487.08    360.51 o 
   4   7  18      706.26      690.67    381.30 o 
   5   7  18      242.30      350.46    437.72 o 
   6   7  18     1660.06     2202.57    551.97 o 
  -6   8  18        1.38      153.57    339.10 o 
  -5   8  18       17.74      167.13    312.21 o 
  -4   8  18     1078.03     1156.17    330.23 o 
  -3   8  18     1490.11     1205.99    236.88 o 
  -2   8  18     1654.18     1709.51    256.76 o 
  -1   8  18     1190.85     1398.47    240.16 o 
   0   8  18     3386.08     3582.37    371.66 o 
   1   8  18     2550.27     2471.56    427.35 o 
   2   8  18      569.27      985.49    366.35 o 
   3   8  18      100.30      134.32    350.72 o 
   4   8  18     1483.13     1637.02    456.92 o 
   5   8  18      908.73     1221.17    582.33 o 
   6   8  18        5.42      241.59    507.28 o 
  -5   9  18      411.46      354.61    336.17 o 
  -4   9  18       95.23      102.85    266.59 o 
  -3   9  18       16.84      206.25    222.62 o 
  -2   9  18       96.18       32.62    212.48 o 
  -1   9  18     1457.62     1485.57    307.48 o 
   0   9  18      666.42      776.83    293.68 o 
   1   9  18     1185.79     1232.66    397.55 o 
   2   9  18       47.59        0.00    325.21 o 
   3   9  18       64.83        0.00    370.94 o 
   4   9  18       20.56       55.92    457.98 o 
   5   9  18       54.76      564.48    456.29 o 
  -4  10  18      173.03       72.10    309.48 o 
  -3  10  18      311.82        6.12    269.82 o 
  -2  10  18      529.60      633.53    288.58 o 
  -1  10  18     1077.76     1080.47    311.42 o 
   0  10  18       22.10      187.41    283.63 o 
   1  10  18      347.73      665.78    374.41 o 
   2  10  18       15.99      316.26    407.47 o 
   3  10  18       18.55       77.91    427.73 o 
   4  10  18        5.44       89.69    315.26 o 
  -3  11  18        1.01      292.44    401.57 o 
  -2  11  18     3804.55     3809.39    587.26 o 
  -1  11  18      256.82        0.00    281.28 o 
   0  11  18        1.07        0.00    290.32 o 
   1  11  18        9.62        0.00    384.45 o 
   2  11  18     1378.79     1612.07    645.12 o 
   3  11  18      724.91      710.87    486.69 o 
  -2  12  18      166.89      363.08    452.68 o 
  -1  12  18     2270.50     2606.68    577.78 o 
   0  12  18     4153.78     4452.61    747.30 o 
   1  12  18      122.36       22.17    423.16 o 
   2  12  18        2.43      274.67    426.09 o 
  -7   0  19       11.10       64.02    487.53 o 
  -5   0  19      116.56      235.28    302.80 o 
  -3   0  19      893.31      970.51    243.65 o 
  -1   0  19     4549.20     4364.47    316.40 o 
   1   0  19    11574.14    11334.93   1399.80 o 
   3   0  19       19.22       95.21    217.63 o 
   5   0  19       57.22        0.00    371.80 o 
   7   0  19      176.88      396.43    615.57 o 
  -7   1  19      499.03      403.87    342.40 o 
  -6   1  19       18.19        0.00    309.89 o 
  -5   1  19     2936.54     3097.82    351.03 o 
  -4   1  19     3033.14     3024.58    257.31 o 
  -3   1  19     1455.07     1827.50    165.75 o 
  -2   1  19     1354.64     1507.05    120.41 o 
  -1   1  19     1656.61     1622.11    143.98 o 
   0   1  19       91.49      202.99    140.07 o 
   1   1  19     3857.65     3726.61    219.64 o 
   2   1  19     2797.81     2908.14    212.20 o 
   3   1  19     3429.80     4131.24    277.92 o 
   4   1  19       22.71      299.66    223.50 o 
   5   1  19        4.64      108.40    241.29 o 
   6   1  19      549.60      546.73    387.16 o 
   7   1  19      123.02       94.66    366.50 o 
  -7   2  19       11.73      125.35    347.66 o 
  -6   2  19     4913.80     5142.65    448.18 o 
  -5   2  19      277.11        0.00    220.05 o 
  -4   2  19      709.57      901.14    187.17 o 
  -3   2  19        1.77        0.00    137.56 o 
  -2   2  19     7784.32     8184.77    341.49 o 
  -1   2  19     5693.46     5450.32    230.35 o 
   0   2  19    10969.56    11538.63    421.15 o 
   1   2  19      545.88     1068.34    150.01 o 
   2   2  19    12821.65    13400.21    818.43 o 
   3   2  19      578.50      490.78    195.42 o 
   4   2  19     3129.31     2714.88    387.84 o 
   5   2  19      528.94      811.86    380.42 o 
   6   2  19      339.35      564.59    285.55 o 
   7   2  19      190.13      107.83    409.99 o 
  -7   3  19      102.60      240.81    292.77 o 
  -6   3  19      153.96      256.47    264.10 o 
  -5   3  19      493.62      797.69    270.01 o 
  -4   3  19    16528.89    15948.88    566.00 o 
  -3   3  19     1306.85     1767.51    212.96 o 
  -2   3  19     2558.61     3808.24    248.17 o 
  -1   3  19       62.80      206.36    104.39 o 
   0   3  19     7886.71     7693.55    501.18 o 
   1   3  19     1541.88     1494.49    207.93 o 
   2   3  19    20952.45    22575.13   1111.63 o 
   3   3  19     5326.71     4612.12    440.49 o 
   4   3  19      932.81     1312.39    494.92 o 
   5   3  19       30.16      156.22    327.27 o 
   6   3  19     2428.49     3042.40    813.78 o 
   7   3  19      188.10      561.40    659.89 o 
  -7   4  19       82.49       74.68    433.96 o 
  -6   4  19      139.64       64.72    260.82 o 
  -5   4  19      908.75     1165.75    286.10 o 
  -4   4  19     1611.83     1911.19    246.10 o 
  -3   4  19       52.00      239.93    161.17 o 
  -2   4  19    15175.75    15115.04    870.02 o 
  -1   4  19     1472.50     1420.75    192.19 o 
   0   4  19     9177.82    10314.18    405.68 o 
   1   4  19     1052.66     1088.29    222.85 o 
   2   4  19    17921.45    17549.32    734.52 o 
   3   4  19     2528.28     2542.63    387.51 o 
   4   4  19     6924.27     6684.14    556.28 o 
   5   4  19     1802.06     1652.21    405.31 o 
   6   4  19       22.48      405.55    427.63 o 
   7   4  19        6.93      223.25    460.32 o 
  -7   5  19      164.49      296.64    414.85 o 
  -6   5  19      142.18      438.46    310.22 o 
  -5   5  19       47.95      171.36    202.17 o 
  -4   5  19     3592.07     3466.58    298.39 o 
  -3   5  19       15.17       88.56    173.13 o 
  -2   5  19       51.99      464.85    178.34 o 
  -1   5  19     2700.48     2642.85    237.36 o 
   0   5  19      735.08      672.92    197.18 o 
   1   5  19     1849.32     2298.24    245.10 o 
   2   5  19     5826.78     4608.82    450.93 o 
   3   5  19      598.72      425.85    335.43 o 
   4   5  19       79.56      219.48    317.55 o 
   5   5  19      112.43      246.99    493.69 o 
   6   5  19     1400.81     1559.95    457.50 o 
   7   5  19       23.12      242.47    474.36 o 
  -6   6  19       63.01        0.00    427.73 o 
  -5   6  19       74.44      110.99    210.25 o 
  -4   6  19      367.87      240.15    202.38 o 
  -3   6  19      215.54      209.53    191.01 o 
  -2   6  19     1846.89     2179.46    249.55 o 
  -1   6  19       39.53        0.00    168.25 o 
   0   6  19     2438.97     2209.13    260.11 o 
   1   6  19      539.30      634.65    275.27 o 
   2   6  19      501.64      685.22    325.09 o 
   3   6  19      212.19        0.00    298.77 o 
   4   6  19       39.12        0.00    353.34 o 
   5   6  19      489.56      808.37    424.56 o 
   6   6  19       19.51        0.00    423.07 o 
  -6   7  19      331.73      322.22    463.04 o 
  -5   7  19      120.72       52.17    275.60 o 
  -4   7  19      281.03      480.59    214.83 o 
  -3   7  19     4126.66     3896.23    314.56 o 
  -2   7  19     3988.82     3124.10    287.62 o 
  -1   7  19      289.39      530.53    211.32 o 
   0   7  19     8530.71     8277.80    467.90 o 
   1   7  19     1515.94     1645.36    363.53 o 
   2   7  19       92.41      414.67    334.19 o 
   3   7  19       25.99      465.27    349.95 o 
   4   7  19      475.39      251.48    359.55 o 
   5   7  19      161.15      111.45    444.74 o 
   6   7  19       77.86      313.93    503.93 o 
  -6   8  19     3478.99     3852.50    544.73 o 
  -5   8  19       11.72       78.27    291.50 o 
  -4   8  19       37.47      721.67    246.33 o 
  -3   8  19       56.15       45.88    195.35 o 
  -2   8  19       61.19        0.00    195.09 o 
  -1   8  19      960.47      587.48    224.17 o 
   0   8  19        8.85       55.79    247.05 o 
   1   8  19       40.66      146.16    323.61 o 
   2   8  19        9.19      262.96    328.85 o 
   3   8  19        3.50       90.40    355.13 o 
   4   8  19     7741.91     7683.11    706.98 o 
   5   8  19      397.77      601.57    451.99 o 
  -5   9  19        6.70        0.00    317.63 o 
  -4   9  19     2198.01     2178.52    383.89 o 
  -3   9  19      393.41      588.03    244.18 o 
  -2   9  19     4638.58     4332.66    356.39 o 
  -1   9  19      105.10      329.78    254.06 o 
   0   9  19     7185.59     7593.87    614.56 o 
   1   9  19      650.77      910.15    380.40 o 
   2   9  19     2249.41     2927.75    506.54 o 
   3   9  19      128.84      184.40    344.16 o 
   4   9  19     2581.96     2401.68    550.40 o 
   5   9  19       31.24        0.00    467.42 o 
  -4  10  19      267.88       99.30    361.56 o 
  -3  10  19       71.59        0.00    370.50 o 
  -2  10  19     1957.40     1856.53    354.64 o 
  -1  10  19      713.32     1055.18    313.09 o 
   0  10  19       17.69        0.00    265.09 o 
   1  10  19       70.52        0.00    357.11 o 
   2  10  19      180.59      607.10    425.32 o 
   3  10  19      744.75      829.98    472.70 o 
   4  10  19     2987.82     3388.85    475.31 o 
  -3  11  19      325.58      448.10    403.57 o 
  -2  11  19     4213.11     4559.88    620.69 o 
  -1  11  19       10.49        0.00    296.30 o 
   0  11  19     3412.66     3377.50    523.20 o 
   1  11  19       15.87        0.00    368.40 o 
   2  11  19      841.13     1532.56    517.77 o 
   3  11  19       11.89        0.00    448.05 o 
  -2  12  19       17.17        0.00    386.68 o 
  -1  12  19       58.56        0.00    320.60 o 
   0  12  19      347.42      312.44    420.10 o 
   1  12  19        0.15        0.00    404.64 o 
   2  12  19      460.08      500.63    504.10 o 
  -6   0  20     7873.18     7903.91    913.50 o 
  -4   0  20     7346.74     7326.88    498.82 o 
  -2   0  20    10593.66     9606.13    863.98 o 
   0   0  20     1650.68     1338.73    220.05 o 
   2   0  20     6824.09     6730.34    419.82 o 
   4   0  20      553.74     1334.63    316.18 o 
   6   0  20      723.72      943.05    586.02 o 
  -7   1  20      183.78       14.00    345.67 o 
  -6   1  20      657.46      917.79    345.34 o 
  -5   1  20        0.92       69.96    241.04 o 
  -4   1  20    13117.44    12860.61    814.22 o 
  -3   1  20      271.28      361.97    137.34 o 
  -2   1  20      133.00      177.07     86.44 o 
  -1   1  20      429.41      542.75    123.24 o 
   0   1  20    22321.26    19268.10    813.86 o 
   1   1  20      320.79      179.19    140.09 o 
   2   1  20      860.50      570.81    153.07 o 
   3   1  20      577.82      567.35    166.46 o 
   4   1  20    10806.48    10860.58    497.73 o 
   5   1  20       14.63       44.06    235.13 o 
   6   1  20      177.70      279.69    381.29 o 
   7   1  20       85.83       18.29    432.34 o 
  -7   2  20       19.76      316.76    384.73 o 
  -6   2  20     2159.73     2548.62    379.07 o 
  -5   2  20      118.59      314.63    235.01 o 
  -4   2  20     1634.32     1689.65    281.41 o 
  -3   2  20      339.57      172.65    153.65 o 
  -2   2  20     7730.58     6964.21    366.06 o 
  -1   2  20     2609.10     2843.01    179.31 o 
   0   2  20     3931.54     3879.48    276.86 o 
   1   2  20      318.45      642.87    149.20 o 
   2   2  20      746.50     1601.50    180.46 o 
   3   2  20       61.49      225.43    203.75 o 
   4   2  20     1245.40     1431.30    470.29 o 
   5   2  20        8.39        0.00    293.42 o 
   6   2  20       56.29      466.85    347.34 o 
   7   2  20       28.60      166.25    445.68 o 
  -7   3  20        8.01        0.00    304.67 o 
  -6   3  20      342.45      401.82    295.13 o 
  -5   3  20        2.22      184.58    235.79 o 
  -4   3  20        5.92       74.50    161.76 o 
  -3   3  20      178.30      489.86    159.46 o 
  -2   3  20      727.85      983.08    174.27 o 
  -1   3  20      352.42      683.36    122.71 o 
   0   3  20     1501.96     1375.93    160.36 o 
   1   3  20     4527.83     4551.59    374.64 o 
   2   3  20     4304.33     3999.68    271.53 o 
   3   3  20     2246.97     2231.71    358.21 o 
   4   3  20      981.43      799.04    315.20 o 
   5   3  20        7.65      176.91    310.48 o 
   6   3  20      407.30      430.61    368.87 o 
   7   3  20        4.76        0.00    544.16 o 
  -7   4  20      150.85      141.51    438.38 o 
  -6   4  20       75.93      490.16    293.99 o 
  -5   4  20     3708.07     3624.72    380.53 o 
  -4   4  20       27.59      115.65    182.19 o 
  -3   4  20       38.56      104.78    162.57 o 
  -2   4  20     8041.23     8296.83    499.04 o 
  -1   4  20       29.62        0.00    152.82 o 
   0   4  20      372.90      414.44    180.98 o 
   1   4  20       49.52      131.33    170.63 o 
   2   4  20    13349.11    13315.27    658.11 o 
   3   4  20     1481.62     1182.96    315.86 o 
   4   4  20      639.91      576.52    336.82 o 
   5   4  20       47.72      538.00    375.18 o 
   6   4  20      973.74     1308.84    448.84 o 
   7   4  20       82.60        0.00    473.57 o 
  -7   5  20      181.22       24.14    460.97 o 
  -6   5  20        6.76        0.00    308.41 o 
  -5   5  20       42.96       49.59    201.75 o 
  -4   5  20     4904.06     4718.13    337.84 o 
  -3   5  20     1187.00     1060.40    210.47 o 
  -2   5  20     4166.87     3817.67    281.23 o 
  -1   5  20      950.20     1114.94    205.09 o 
   0   5  20     2311.56     2313.09    253.39 o 
   1   5  20     4048.08     3517.94    407.66 o 
   2   5  20     2907.72     3264.63    400.07 o 
   3   5  20      971.36      952.51    339.98 o 
   4   5  20     5874.44     4664.00    512.48 o 
   5   5  20        2.59       46.01    371.72 o 
   6   5  20     1201.72     1410.88    464.87 o 
   7   5  20        0.39      332.53    586.02 o 
  -6   6  20      374.38      498.00    475.56 o 
  -5   6  20      252.94       84.47    207.55 o 
  -4   6  20      561.47      412.44    206.91 o 
  -3   6  20     2204.92     2073.02    259.25 o 
  -2   6  20    13263.46    13139.28    479.79 o 
  -1   6  20     1275.54     1409.69    225.70 o 
   0   6  20       10.24       26.99    183.23 o 
   1   6  20      285.77      353.34    269.87 o 
   2   6  20    19846.65    17925.80    818.29 o 
   3   6  20      152.79      392.44    351.07 o 
   4   6  20        2.00      217.94    346.37 o 
   5   6  20       88.30      110.78    394.81 o 
   6   6  20     1659.94     2319.04    554.29 o 
  -6   7  20      497.38     1015.15    478.73 o 
  -5   7  20       72.27      167.42    286.93 o 
  -4   7  20     3254.44     2897.96    386.67 o 
  -3   7  20       40.72      382.72    209.48 o 
  -2   7  20      431.24      409.56    203.86 o 
  -1   7  20     1926.03     2255.81    267.21 o 
   0   7  20     7942.11     7731.02    646.35 o 
   1   7  20     4153.49     3631.55    453.93 o 
   2   7  20      157.10        9.68    278.43 o 
   3   7  20     1663.36     1752.08    418.80 o 
   4   7  20     1540.93     1268.90    422.91 o 
   5   7  20      358.94      218.46    456.32 o 
   6   7  20      977.94     1924.43    602.23 o 
  -5   8  20      241.82      129.63    304.92 o 
  -4   8  20       63.02       62.54    223.51 o 
  -3   8  20        3.29        0.00    203.43 o 
  -2   8  20      318.11      431.69    216.59 o 
  -1   8  20     1191.96     1303.43    323.75 o 
   0   8  20       33.41        0.00    257.57 o 
   1   8  20     1292.77     1221.24    364.76 o 
   2   8  20     1205.42     1380.69    407.70 o 
   3   8  20      948.44      755.66    384.80 o 
   4   8  20      147.92       91.92    413.53 o 
   5   8  20      764.09      490.09    481.31 o 
  -5   9  20       16.27      132.77    343.63 o 
  -4   9  20      295.39      182.46    303.44 o 
  -3   9  20      106.66      247.66    228.30 o 
  -2   9  20      131.61      180.02    220.21 o 
  -1   9  20      687.54     1284.31    345.55 o 
   0   9  20       46.30      150.96    303.74 o 
   1   9  20     6737.06     6099.38    579.99 o 
   2   9  20      701.23      670.28    406.84 o 
   3   9  20     2235.17     2290.94    507.97 o 
   4   9  20        2.42        0.00    400.84 o 
   5   9  20       45.34      322.24    465.57 o 
  -4  10  20      288.48      495.95    345.95 o 
  -3  10  20        2.79      208.71    385.53 o 
  -2  10  20      563.78      720.81    311.07 o 
  -1  10  20      802.90      857.89    298.07 o 
   0  10  20      217.10      404.80    353.92 o 
   1  10  20     2232.12     2493.85    501.64 o 
   2  10  20     1079.41     1286.57    469.06 o 
   3  10  20        1.02      124.07    426.81 o 
   4  10  20       24.29      181.51    463.21 o 
  -3  11  20      232.85        0.00    418.10 o 
  -2  11  20      169.18      261.00    395.23 o 
  -1  11  20       37.82        0.00    278.32 o 
   0  11  20     4189.08     3889.32    567.35 o 
   1  11  20      453.79      749.83    398.52 o 
   2  11  20        3.87        0.00    414.73 o 
   3  11  20      200.01      239.54    496.45 o 
  -1  12  20      820.26     1201.15    420.50 o 
   0  12  20       22.52        0.00    402.19 o 
   1  12  20     1224.29     1528.71    492.71 o 
  -7   0  21      682.19     1068.63    590.95 o 
  -5   0  21       94.07       36.93    361.95 o 
  -3   0  21      569.05      788.47    296.70 o 
  -1   0  21     5956.67     5493.94    336.85 o 
   1   0  21      101.62      679.28    213.84 o 
   3   0  21       85.92       13.28    229.51 o 
   5   0  21      397.64      502.30    425.97 o 
   7   0  21      266.82      411.20    573.71 o 
  -7   1  21      356.90      550.17    394.01 o 
  -6   1  21     3145.80     3430.58    487.85 o 
  -5   1  21      110.74      157.70    241.92 o 
  -4   1  21      681.37      645.46    239.78 o 
  -3   1  21       71.76      584.36    147.87 o 
  -2   1  21      560.68      504.30    137.01 o 
  -1   1  21     1682.04     1561.85    159.50 o 
   0   1  21     1937.00     2122.59    190.11 o 
   1   1  21     2371.68     2339.61    199.08 o 
   2   1  21       19.66        7.72    149.28 o 
   3   1  21     4592.88     4430.13    278.06 o 
   4   1  21      358.53      455.84    224.05 o 
   5   1  21       98.16      256.46    254.31 o 
   6   1  21       25.40      424.45    364.39 o 
   7   1  21       56.52        0.00    448.33 o 
  -7   2  21       22.01      205.09    363.53 o 
  -6   2  21      799.04      828.31    303.59 o 
  -5   2  21       83.35       32.37    249.30 o 
  -4   2  21     4693.35     5162.67    387.75 o 
  -3   2  21      253.85      398.03    159.04 o 
  -2   2  21     7601.38     7900.17    536.64 o 
  -1   2  21     5457.88     5688.35    238.55 o 
   0   2  21      698.86      516.88    143.57 o 
   1   2  21     1475.93     2084.37    190.53 o 
   2   2  21    10780.00    10382.91    599.56 o 
   3   2  21      441.04      322.56    201.57 o 
   4   2  21      274.10      789.43    261.50 o 
   5   2  21      553.37      493.06    267.77 o 
   6   2  21     1549.45     1262.21    418.05 o 
   7   2  21       99.45       54.41    453.55 o 
  -7   3  21       58.02      229.28    350.80 o 
  -6   3  21     3868.09     4566.95    449.72 o 
  -5   3  21     1823.27     2172.95    342.12 o 
  -4   3  21     3994.57     4311.15    303.90 o 
  -3   3  21     1439.44     1693.69    216.28 o 
  -2   3  21     7389.08     6784.82    328.03 o 
  -1   3  21      178.30      276.93    154.65 o 
   0   3  21    18348.14    17228.97    626.09 o 
   1   3  21        2.10        0.00    168.97 o 
   2   3  21     2626.23     2948.43    262.84 o 
   3   3  21     6520.55     5555.10    670.97 o 
   4   3  21     6126.35     6389.04    547.41 o 
   5   3  21      518.19      486.79    370.84 o 
   6   3  21        0.90       46.74    378.56 o 
   7   3  21        4.14        0.00    454.34 o 
  -7   4  21       71.92       70.40    441.77 o 
  -6   4  21     1029.68     1191.64    335.51 o 
  -5   4  21       17.24      205.64    268.13 o 
  -4   4  21     2700.31     2528.02    266.28 o 
  -3   4  21      580.87      489.60    187.67 o 
  -2   4  21    10979.86    11529.12    424.84 o 
  -1   4  21     3282.24     3404.82    253.88 o 
   0   4  21       45.82       54.27    173.48 o 
   1   4  21     3225.59     3549.35    282.86 o 
   2   4  21    17470.32    16627.37    738.91 o 
   3   4  21      179.95       58.71    283.77 o 
   4   4  21     1709.18     1777.39    399.53 o 
   5   4  21      616.86      780.77    387.85 o 
   6   4  21     1976.95     1909.31    494.66 o 
   7   4  21      245.36      345.56    431.48 o 
  -6   5  21      155.23      165.59    286.36 o 
  -5   5  21     3572.05     3476.11    397.79 o 
  -4   5  21      119.63      215.56    196.88 o 
  -3   5  21      719.94      496.15    204.98 o 
  -2   5  21      736.96      714.17    196.98 o 
  -1   5  21        2.76       25.15    171.77 o 
   0   5  21      735.49      704.28    203.82 o 
   1   5  21     1171.66     1283.75    319.20 o 
   2   5  21       21.18       51.85    279.41 o 
   3   5  21      411.23      556.93    349.29 o 
   4   5  21      867.61      808.63    378.59 o 
   5   5  21        0.62      208.93    384.20 o 
   6   5  21      219.10       46.76    400.36 o 
  -6   6  21      181.66      253.46    441.98 o 
  -5   6  21      108.16      172.68    205.32 o 
  -4   6  21      555.13      473.74    223.29 o 
  -3   6  21     1502.43     1515.01    242.05 o 
  -2   6  21      454.85      606.91    211.76 o 
  -1   6  21      592.09      654.27    214.17 o 
   0   6  21        0.87        3.34    207.12 o 
   1   6  21     1675.00     1532.12    350.14 o 
   2   6  21     1072.75      993.76    316.00 o 
   3   6  21       59.45      170.72    315.33 o 
   4   6  21      194.72      244.57    356.81 o 
   5   6  21      108.93        0.00    356.64 o 
   6   6  21       21.52        0.00    455.92 o 
  -6   7  21       71.63      304.19    505.82 o 
  -5   7  21      101.23      102.50    267.51 o 
  -4   7  21     1848.21     1738.92    276.32 o 
  -3   7  21     1181.69     1022.19    234.85 o 
  -2   7  21      234.49      300.75    204.01 o 
  -1   7  21     1731.98     1922.14    253.01 o 
   0   7  21      958.02      882.49    313.38 o 
   1   7  21      427.54      403.43    297.76 o 
   2   7  21     1178.04      892.16    361.47 o 
   3   7  21      174.37       62.27    320.69 o 
   4   7  21     3424.73     2830.62    500.70 o 
   5   7  21        0.53        0.00    406.48 o 
   6   7  21       84.31      361.38    526.12 o 
  -5   8  21      338.63      516.88    330.69 o 
  -4   8  21     3957.86     3918.59    357.10 o 
  -3   8  21       54.29       82.82    198.80 o 
  -2   8  21     1362.04     1367.95    267.97 o 
  -1   8  21        1.28      198.02    259.75 o 
   0   8  21       64.35      137.34    288.87 o 
   1   8  21     1610.58     1560.02    369.86 o 
   2   8  21      983.45      652.67    351.38 o 
   3   8  21       78.79        0.00    340.42 o 
   4   8  21      156.86      448.08    412.92 o 
   5   8  21      213.93      647.90    493.85 o 
  -5   9  21      206.02      252.52    345.00 o 
  -4   9  21     3045.99     3723.18    448.25 o 
  -3   9  21       28.49      216.44    232.10 o 
  -2   9  21     1168.99     1034.78    274.72 o 
  -1   9  21       73.89      133.99    296.95 o 
   0   9  21     1502.23     1620.61    540.47 o 
   1   9  21       10.16        0.00    313.45 o 
   2   9  21     1134.95     1174.28    445.41 o 
   3   9  21      895.47      566.96    403.45 o 
   4   9  21     4232.47     4209.99    643.16 o 
   5   9  21       26.20        0.00    479.21 o 
  -4  10  21     3846.59     4122.39    489.61 o 
  -3  10  21     1257.90     1112.12    361.18 o 
  -2  10  21     1574.97     1269.58    331.13 o 
  -1  10  21       16.11      102.63    314.81 o 
   0  10  21     1276.37     1425.10    421.37 o 
   1  10  21      126.88      268.55    367.62 o 
   2  10  21      578.91      294.84    420.10 o 
   3  10  21       21.41        0.00    387.92 o 
   4  10  21       78.77      205.69    435.99 o 
  -3  11  21      122.05        0.00    423.56 o 
  -2  11  21      174.19       74.86    308.56 o 
  -1  11  21      406.96      154.82    352.62 o 
   0  11  21     3986.28     3703.40    560.80 o 
   1  11  21       31.43        0.00    400.73 o 
   2  11  21      495.93      418.69    446.08 o 
   3  11  21      189.82      545.89    513.77 o 
  -1  12  21        2.57        0.00    373.23 o 
   0  12  21       71.06      136.40    443.21 o 
   1  12  21        2.18      110.13    445.00 o 
  -6   0  22        5.22      293.01    423.51 o 
  -4   0  22    23846.70    28042.85   3719.27 o 
  -2   0  22     2553.61     2665.50    248.98 o 
   0   0  22     3542.78     3507.81    364.42 o 
   2   0  22     3484.23     3973.16    456.75 o 
   6   0  22      791.24      696.82    522.00 o 
  -7   1  22       56.70      141.71    371.96 o 
  -6   1  22      968.77     1190.77    394.29 o 
  -5   1  22       46.35      105.27    251.24 o 
  -4   1  22        1.62      172.81    216.25 o 
  -3   1  22      205.09      396.19    186.24 o 
  -2   1  22     7826.55     8188.96    746.50 o 
  -1   1  22      222.69      502.15    139.59 o 
   0   1  22    14811.60    15884.36    512.49 o 
   1   1  22     1903.58     1670.96    191.62 o 
   2   1  22    15898.46    16760.08   1054.47 o 
   3   1  22        0.83      168.85    171.30 o 
   4   1  22     2040.87     1773.13    297.07 o 
   5   1  22       17.26        0.00    253.46 o 
   6   1  22     3042.03     2589.47    498.96 o 
   7   1  22        0.33        0.00    397.23 o 
  -7   2  22       77.60        0.00    355.43 o 
  -6   2  22      202.37       79.96    295.76 o 
  -5   2  22        0.33        0.00    229.09 o 
  -4   2  22     6457.42     6392.88    430.65 o 
  -3   2  22       53.97      118.72    152.25 o 
  -2   2  22       21.60      909.75    165.20 o 
  -1   2  22      140.76      143.53    121.61 o 
   0   2  22     7732.29     8011.19    413.33 o 
   1   2  22      626.11      848.13    161.05 o 
   2   2  22     7029.66     7165.32    413.68 o 
   3   2  22     1914.42     1672.24    254.98 o 
   4   2  22        2.33      174.28    245.77 o 
   5   2  22       46.51       49.16    251.75 o 
   6   2  22      386.99      540.26    406.07 o 
   7   2  22       15.31        0.00    399.45 o 
  -7   3  22        3.58        0.00    353.92 o 
  -6   3  22     1339.58     1517.44    346.69 o 
  -5   3  22      901.21      614.67    271.98 o 
  -4   3  22     1561.88     1888.32    308.51 o 
  -3   3  22      273.40      472.05    182.34 o 
  -2   3  22      156.64      208.49    174.86 o 
  -1   3  22       74.76      216.28    169.45 o 
   0   3  22        8.17        0.00    140.86 o 
   1   3  22     1148.45     1077.56    175.93 o 
   2   3  22     2374.66     2331.40    255.06 o 
   3   3  22     1322.41     1073.96    333.01 o 
   4   3  22       30.75      289.36    318.11 o 
   5   3  22      591.46      744.01    378.36 o 
   6   3  22      306.22       70.88    408.26 o 
   7   3  22       29.50      329.52    482.93 o 
  -7   4  22        0.24       38.53    322.32 o 
  -6   4  22       85.24      234.38    293.59 o 
  -5   4  22      400.63       96.15    282.58 o 
  -4   4  22       15.82      230.81    180.28 o 
  -3   4  22     3020.92     2826.49    261.70 o 
  -2   4  22      643.32     1009.15    188.94 o 
  -1   4  22       52.34       62.25    156.00 o 
   0   4  22     3770.60     3609.82    393.52 o 
   1   4  22      132.26      283.16    188.94 o 
   2   4  22     5174.97     4556.48    446.62 o 
   3   4  22        3.93      319.53    284.76 o 
   4   4  22     3727.57     3602.10    462.97 o 
   5   4  22       16.91      191.40    343.78 o 
   6   4  22       93.41      113.82    416.13 o 
   7   4  22      191.65      593.41    741.15 o 
  -6   5  22     1371.96     1448.25    375.76 o 
  -5   5  22     1084.35     1242.07    331.19 o 
  -4   5  22      881.56      915.64    228.77 o 
  -3   5  22      421.86      624.64    199.50 o 
  -2   5  22    10616.01     9787.34    416.63 o 
  -1   5  22     1780.24     1889.73    229.71 o 
   0   5  22      395.34      560.90    202.50 o 
   1   5  22       20.25      271.30    268.79 o 
   2   5  22     2850.72     3419.50    409.89 o 
   3   5  22     1192.52     1280.99    363.78 o 
   4   5  22     1268.48     1192.26    376.09 o 
   5   5  22      713.92      568.91    410.00 o 
   6   5  22      903.55     1062.66    458.66 o 
  -6   6  22      110.79      329.49    453.13 o 
  -5   6  22       12.35      204.00    215.83 o 
  -4   6  22      344.08      710.95    277.57 o 
  -3   6  22      608.20      837.49    224.31 o 
  -2   6  22     2908.82     2404.68    274.77 o 
  -1   6  22     1388.60     1791.00    242.11 o 
   0   6  22    12828.95    12934.81    743.92 o 
   1   6  22     1808.94     1976.91    346.61 o 
   2   6  22     2156.39     1763.91    364.62 o 
   3   6  22      217.71      219.60    325.24 o 
   4   6  22     5223.20     5354.17    597.02 o 
   5   6  22        0.32        0.00    363.20 o 
   6   6  22      668.54      736.66    494.29 o 
  -6   7  22     2794.64     3169.97    621.08 o 
  -5   7  22       79.43      275.12    234.88 o 
  -4   7  22      759.34      662.86    239.63 o 
  -3   7  22       10.60      123.70    202.43 o 
  -2   7  22     4666.36     5083.09    350.55 o 
  -1   7  22      246.48      319.21    217.47 o 
   0   7  22      889.76      923.19    304.30 o 
   1   7  22      510.62      447.39    334.07 o 
   2   7  22     5685.15     5201.97    537.02 o 
   3   7  22     2393.17     2587.19    467.62 o 
   4   7  22        3.34        0.00    392.98 o 
   5   7  22      380.98      506.10    474.18 o 
   6   7  22      586.55      875.39    546.06 o 
  -5   8  22      345.44      452.36    329.73 o 
  -4   8  22       50.56        0.00    223.42 o 
  -3   8  22       42.33        0.00    210.34 o 
  -2   8  22      819.49      712.34    250.39 o 
  -1   8  22      307.04      350.86    286.57 o 
   0   8  22      530.88      927.57    361.64 o 
   1   8  22     1494.01     1498.89    406.41 o 
   2   8  22     1667.42     1452.13    405.63 o 
   3   8  22      259.23      428.98    408.45 o 
   4   8  22      786.33      713.86    457.25 o 
   5   8  22       85.20       60.94    479.17 o 
  -5   9  22       11.28      126.59    324.33 o 
  -4   9  22        2.95        0.00    300.54 o 
  -3   9  22      836.21      805.32    257.67 o 
  -2   9  22      531.71      533.77    289.20 o 
  -1   9  22       15.29       64.76    293.66 o 
   0   9  22      839.32      931.19    384.10 o 
   1   9  22      747.55      737.10    371.65 o 
   2   9  22       24.35      154.71    370.84 o 
   3   9  22     2185.83     2280.26    530.77 o 
   4   9  22       53.78      139.92    425.89 o 
  -4  10  22      870.56      861.05    381.88 o 
  -3  10  22        8.46      156.51    328.34 o 
  -2  10  22       34.26       71.76    280.76 o 
  -1  10  22       53.71      243.15    296.21 o 
   0  10  22     1304.49     1730.66    426.23 o 
   1  10  22      292.48      469.18    386.90 o 
   2  10  22       81.89       28.52    419.45 o 
   3  10  22      548.44      860.90    497.48 o 
   4  10  22      207.67      501.62    510.48 o 
  -3  11  22      781.58     1265.90    509.87 o 
  -2  11  22     2684.20     2593.92    417.27 o 
  -1  11  22      259.22      492.65    356.01 o 
   0  11  22       19.49        0.00    344.59 o 
   1  11  22      280.45      588.82    455.45 o 
   2  11  22     2354.91     2309.05    544.76 o 
   3  11  22       29.89        0.00    484.53 o 
   0  12  22     4489.27     4442.74    637.66 o 
  -7   0  23      606.72      549.09    571.25 o 
  -5   0  23     1347.20     1364.10    482.61 o 
  -3   0  23     1915.28     1600.06    311.52 o 
  -1   0  23     3942.70     3285.14    355.80 o 
   1   0  23      426.87      692.77    236.28 o 
   3   0  23      438.30      730.90    261.09 o 
   5   0  23       17.28      219.14    406.28 o 
   7   0  23      429.68       93.57    659.89 o 
  -7   1  23      679.58      933.99    419.69 o 
  -6   1  23       88.32       68.55    319.03 o 
  -5   1  23      391.91      516.93    273.07 o 
  -4   1  23     2328.09     2506.50    410.87 o 
  -3   1  23      887.75     1117.98    241.78 o 
  -2   1  23      490.18      223.72    160.26 o 
  -1   1  23     1669.57     1546.37    171.45 o 
   0   1  23     1046.82     1181.26    175.45 o 
   1   1  23     1254.26     1483.60    185.36 o 
   2   1  23      417.52      375.43    168.62 o 
   3   1  23     3018.68     3249.69    257.02 o 
   4   1  23      323.23      359.33    258.22 o 
   5   1  23      744.45      763.23    349.52 o 
   6   1  23       56.83      153.45    388.90 o 
   7   1  23       12.04        0.00    455.92 o 
  -7   2  23      728.54      813.78    412.64 o 
  -6   2  23     3655.90     3368.50    417.47 o 
  -5   2  23       24.83      118.76    247.92 o 
  -4   2  23     1278.51     1874.73    305.33 o 
  -3   2  23       25.48      119.61    159.20 o 
  -2   2  23     6415.63     6027.14    439.63 o 
  -1   2  23     1242.23     1573.98    169.39 o 
   0   2  23     2743.94     2361.43    199.40 o 
   1   2  23     3734.69     3845.52    245.05 o 
   2   2  23      454.28      955.14    186.37 o 
   3   2  23      138.23      117.77    213.89 o 
   4   2  23     9160.26     8104.42    478.75 o 
   5   2  23      377.37      259.19    267.68 o 
   6   2  23        5.61      346.00    492.46 o 
   7   2  23      213.08       91.12    441.41 o 
  -7   3  23        4.64      257.68    384.89 o 
  -6   3  23     1271.70     1613.62    352.07 o 
  -5   3  23       90.64      349.37    281.42 o 
  -4   3  23     3205.43     3018.85    350.61 o 
  -3   3  23     1754.22     1665.72    219.39 o 
  -2   3  23     9998.16     9224.27    837.32 o 
  -1   3  23     2196.33     1949.71    248.55 o 
   0   3  23     9924.33     9831.83    570.06 o 
   1   3  23       10.60      356.81    156.58 o 
   2   3  23     4099.47     4290.54    416.92 o 
   3   3  23      158.85      250.07    263.94 o 
   4   3  23     1612.15     1420.17    373.10 o 
   5   3  23      701.21      788.66    385.35 o 
   6   3  23     1973.42     1920.16    394.03 o 
   7   3  23        3.27       58.49    476.88 o 
  -7   4  23       43.79      187.80    348.61 o 
  -6   4  23      412.17      501.53    306.29 o 
  -5   4  23       29.11      214.81    277.13 o 
  -4   4  23       94.04      846.66    286.05 o 
  -3   4  23     2048.66     1839.14    231.74 o 
  -2   4  23     4669.84     4101.59    291.66 o 
  -1   4  23      171.27      316.91    183.86 o 
   0   4  23     4129.86     3890.75    255.64 o 
   1   4  23     1184.98      998.54    214.10 o 
   2   4  23        2.54      207.70    296.50 o 
   3   4  23      127.97      418.87    295.73 o 
   4   4  23    11992.05    12122.34    736.38 o 
   5   4  23     1278.30     1383.14    438.18 o 
   6   4  23      163.60       61.25    387.72 o 
  -6   5  23      962.29      952.94    348.37 o 
  -5   5  23      247.27      231.96    271.03 o 
  -4   5  23        9.45      245.56    206.50 o 
  -3   5  23     4882.52     4364.62    324.46 o 
  -2   5  23     1239.53      961.01    216.33 o 
  -1   5  23     1052.34      963.43    203.28 o 
   0   5  23     2351.71     2729.32    285.93 o 
   1   5  23      184.09      257.31    275.09 o 
   2   5  23      155.51      363.13    315.83 o 
   3   5  23       62.75      332.42    342.66 o 
   4   5  23        3.95       26.44    323.62 o 
   5   5  23       18.71       87.23    388.99 o 
   6   5  23      593.02      150.31    420.04 o 
  -6   6  23      194.25      109.31    478.53 o 
  -5   6  23       90.94      113.47    272.84 o 
  -4   6  23      108.59      115.61    221.67 o 
  -3   6  23      106.95      244.39    201.46 o 
  -2   6  23       75.34      120.96    198.93 o 
  -1   6  23     2047.59     2032.90    264.57 o 
   0   6  23      419.58      322.87    271.64 o 
   1   6  23      167.69      306.81    293.44 o 
   2   6  23      504.22      678.11    314.82 o 
   3   6  23       38.94      220.12    354.65 o 
   4   6  23      322.69      312.47    377.05 o 
   5   6  23       84.91        0.00    399.90 o 
   6   6  23      127.34        0.00    430.16 o 
  -6   7  23       11.32      105.84    512.01 o 
  -5   7  23       36.23        0.00    237.80 o 
  -4   7  23     1185.18     1236.06    263.06 o 
  -3   7  23       58.71       18.03    195.20 o 
  -2   7  23       39.40      146.74    209.04 o 
  -1   7  23      953.71     1002.23    249.13 o 
   0   7  23      785.90      886.42    307.81 o 
   1   7  23      377.21      585.22    321.20 o 
   2   7  23     1392.46     1332.06    382.10 o 
   3   7  23      131.79        0.00    330.93 o 
   4   7  23       96.85      198.77    415.55 o 
   5   7  23       52.68      119.12    434.09 o 
  -5   8  23      768.77      928.95    362.19 o 
  -4   8  23     2278.84     1565.95    295.81 o 
  -3   8  23       60.88        9.49    219.36 o 
  -2   8  23     2131.46     2175.88    292.15 o 
  -1   8  23      162.81      165.54    278.71 o 
   0   8  23     1614.44     1870.83    529.39 o 
   1   8  23       82.06        0.00    325.29 o 
   2   8  23     2618.32     2719.14    472.95 o 
   3   8  23        2.64       93.80    372.00 o 
   4   8  23      116.72      401.47    450.92 o 
   5   8  23      235.20        2.89    490.78 o 
  -4   9  23     1313.31      971.30    363.79 o 
  -3   9  23       86.87        0.00    238.54 o 
  -2   9  23     2187.66     2176.39    363.87 o 
  -1   9  23      141.30      124.30    269.68 o 
   0   9  23        1.45        0.00    302.64 o 
   1   9  23        5.78      192.22    337.56 o 
   2   9  23     2569.08     2980.08    541.34 o 
   3   9  23        9.69        1.86    371.16 o 
   4   9  23        3.28        0.00    463.59 o 
  -4  10  23     1825.90     1296.71    398.91 o 
  -3  10  23       40.25        0.00    274.73 o 
  -2  10  23     2785.96     2735.31    408.99 o 
  -1  10  23      981.29      982.36    373.15 o 
   0  10  23     3363.93     3738.24    528.87 o 
   1  10  23      215.43       83.99    340.96 o 
   2  10  23     2296.86     2708.71    556.01 o 
   3  10  23      495.41      686.97    493.57 o 
  -2  11  23      369.03      599.47    354.87 o 
  -1  11  23      213.95      172.44    339.80 o 
   0  11  23      175.78      161.87    372.37 o 
   1  11  23      453.82      405.80    451.22 o 
   2  11  23     1714.26     2120.71    547.13 o 
  -6   0  24     2755.23     2730.67    645.12 o 
  -4   0  24      490.81      539.20    333.64 o 
  -2   0  24    53540.88    52155.95   1723.59 o 
   0   0  24      242.23      386.36    218.25 o 
   2   0  24     5150.78     8570.55   1588.17 o 
   4   0  24     1382.32     1411.49    342.12 o 
   6   0  24      183.30      142.81    573.71 o 
  -7   1  24       32.60        0.00    378.18 o 
  -6   1  24        8.74        0.00    306.70 o 
  -5   1  24      417.44      595.03    283.18 o 
  -4   1  24     8530.53     9021.95    496.35 o 
  -3   1  24        0.78      189.23    203.14 o 
  -2   1  24      605.51      879.75    185.33 o 
  -1   1  24        5.76      117.00    134.26 o 
   0   1  24     8313.29     8457.00    323.79 o 
   1   1  24      525.29      641.43    169.50 o 
   2   1  24     5746.64     5515.48    306.70 o 
   3   1  24      116.62      103.42    174.72 o 
   4   1  24     4619.31     5037.91    396.48 o 
   5   1  24       19.61        0.00    320.10 o 
   6   1  24     2311.07     2539.41    490.95 o 
   7   1  24        8.72        0.00    422.44 o 
  -7   2  24       14.14      226.01    390.38 o 
  -6   2  24      546.67      706.38    377.92 o 
  -5   2  24      605.82      421.00    274.11 o 
  -4   2  24      725.51      593.87    279.15 o 
  -3   2  24       58.68      170.88    215.10 o 
  -2   2  24     8994.28     8095.97    721.82 o 
  -1   2  24      168.74      166.33    182.67 o 
   0   2  24     1124.23     1164.15    184.62 o 
   1   2  24       20.97       38.81    157.05 o 
   2   2  24     5923.01     5631.85    423.99 o 
   3   2  24       37.40      176.14    222.62 o 
   4   2  24      211.09       78.56    252.34 o 
   5   2  24       40.40        0.00    265.58 o 
   6   2  24       37.68        0.00    371.92 o 
   7   2  24        6.07        0.00    438.90 o 
  -7   3  24       56.60      249.34    389.79 o 
  -6   3  24        6.32        0.00    276.29 o 
  -5   3  24      301.32       46.51    271.07 o 
  -4   3  24      682.63      998.58    282.28 o 
  -3   3  24      758.50      599.92    253.40 o 
  -2   3  24        3.70       89.54    162.83 o 
  -1   3  24      779.30      786.48    221.46 o 
   0   3  24       82.70        0.00    141.12 o 
   1   3  24       10.34        8.16    150.33 o 
   2   3  24       65.67       44.46    197.35 o 
   3   3  24      206.61      191.11    271.01 o 
   4   3  24     1080.30      808.01    350.65 o 
   5   3  24       11.00      222.80    285.18 o 
   6   3  24      271.54      283.47    329.25 o 
   7   3  24        0.01        0.00    475.69 o 
  -6   4  24       51.82      478.48    321.47 o 
  -5   4  24      259.84      117.52    271.10 o 
  -4   4  24      153.19      636.09    279.89 o 
  -3   4  24      462.48      385.07    186.41 o 
  -2   4  24     3653.39     2939.40    262.33 o 
  -1   4  24      428.99      541.90    203.33 o 
   0   4  24     1615.02     1546.51    202.58 o 
   1   4  24      236.03      165.22    198.90 o 
   2   4  24      640.75      884.12    331.92 o 
   3   4  24      596.18      886.28    347.27 o 
   4   4  24     4946.43     4635.16    516.88 o 
   5   4  24       38.55        0.00    345.34 o 
   6   4  24      673.42      679.59    456.45 o 
  -6   5  24        9.92      321.93    321.34 o 
  -5   5  24        1.61      109.12    284.66 o 
  -4   5  24      906.66     1048.13    241.90 o 
  -3   5  24     4026.66     3621.90    307.29 o 
  -2   5  24        1.97        0.00    175.97 o 
  -1   5  24       32.23       48.45    185.53 o 
   0   5  24    13754.49    13962.08    533.95 o 
   1   5  24      497.63      562.37    284.19 o 
   2   5  24      514.17      172.29    289.58 o 
   3   5  24      214.61      361.39    310.78 o 
   4   5  24     1799.06     1767.04    437.26 o 
   5   5  24      411.46      262.44    408.07 o 
   6   5  24      343.48      266.24    465.48 o 
  -6   6  24     2205.15     2634.83    600.28 o 
  -5   6  24      277.69      444.75    318.96 o 
  -4   6  24       71.20      281.65    223.45 o 
  -3   6  24      816.32      508.41    224.07 o 
  -2   6  24     6962.38     6297.95    375.50 o 
  -1   6  24     2491.48     2592.51    279.43 o 
   0   6  24     3255.76     3098.05    400.07 o 
   1   6  24     1328.19     1269.82    336.31 o 
   2   6  24     5692.61     5767.41    546.78 o 
   3   6  24       81.39       61.35    319.16 o 
   4   6  24     2806.54     2554.43    497.02 o 
   5   6  24       62.95        0.00    446.81 o 
   6   6  24     1495.54     1278.07    543.76 o 
  -5   7  24      218.09      438.57    249.22 o 
  -4   7  24     3579.72     3554.44    506.44 o 
  -3   7  24     1092.69     1058.54    254.00 o 
  -2   7  24       36.57        0.00    198.97 o 
  -1   7  24        5.95      180.63    208.50 o 
   0   7  24     5173.35     5324.14    528.25 o 
   1   7  24      768.24      803.32    341.37 o 
   2   7  24      613.71      812.44    351.30 o 
   3   7  24      452.62      665.98    386.51 o 
   4   7  24     1746.62     1656.47    470.91 o 
   5   7  24     1958.14     1623.11    544.19 o 
  -5   8  24      402.57      299.74    336.00 o 
  -4   8  24       99.78        7.48    234.20 o 
  -3   8  24      446.36      367.58    242.01 o 
  -2   8  24      311.50      630.06    237.17 o 
  -1   8  24      444.42      249.21    270.35 o 
   0   8  24       22.09       74.53    313.55 o 
   1   8  24       21.98      195.54    326.83 o 
   2   8  24     1016.64      741.35    404.58 o 
   3   8  24       21.51      126.37    349.57 o 
   4   8  24     1003.96     1635.86    528.56 o 
   5   8  24       21.57      327.48    514.65 o 
  -4   9  24      235.75      300.75    328.51 o 
  -3   9  24       32.06      118.60    234.44 o 
  -2   9  24      102.84       54.80    269.11 o 
  -1   9  24       18.94      148.32    289.43 o 
   0   9  24      256.43      210.01    361.78 o 
   1   9  24      321.98      291.36    347.18 o 
   2   9  24      232.17        0.00    341.94 o 
   3   9  24     1985.62     1956.64    524.76 o 
   4   9  24      123.89      222.65    449.54 o 
  -3  10  24       37.79      212.39    319.17 o 
  -2  10  24     1819.51     1937.35    380.69 o 
  -1  10  24        2.84        0.00    318.73 o 
   0  10  24        2.55      157.08    343.67 o 
   1  10  24      357.93      339.70    404.57 o 
   2  10  24      351.55      823.22    459.97 o 
   3  10  24        7.03      261.48    483.88 o 
  -2  11  24      443.95      413.78    354.97 o 
  -1  11  24      614.24      404.14    367.97 o 
   0  11  24     2266.56     2265.17    519.56 o 
   1  11  24      101.75      575.13    464.39 o 
   2  11  24      797.33      683.05    512.11 o 
  -7   0  25      146.30      536.78    583.56 o 
  -5   0  25      283.94      344.72    455.52 o 
  -3   0  25       16.74      124.11    249.08 o 
  -1   0  25       45.23        0.00    199.65 o 
   1   0  25      387.77      325.75    231.62 o 
   3   0  25      434.04      424.53    248.52 o 
   5   0  25        5.91      152.66    428.44 o 
   7   0  25      170.36        0.00    662.35 o 
  -7   1  25        1.12        0.00    388.99 o 
  -6   1  25      603.39      326.16    324.63 o 
  -5   1  25     3259.09     2756.21    434.40 o 
  -4   1  25     1146.35     1294.41    270.61 o 
  -3   1  25       61.95      175.00    219.12 o 
  -2   1  25      906.19      906.37    198.22 o 
  -1   1  25     3337.45     3183.39    221.91 o 
   0   1  25      455.90      407.73    166.66 o 
   1   1  25       36.57      377.52    174.20 o 
   2   1  25        9.42      199.58    166.13 o 
   3   1  25      279.12      292.15    184.83 o 
   4   1  25     1310.43     1343.21    283.33 o 
   5   1  25      240.29      348.66    367.06 o 
   6   1  25        0.11      102.38    404.32 o 
   7   1  25       45.59       27.09    413.99 o 
  -7   2  25      201.46      337.33    400.30 o 
  -6   2  25      386.49      521.30    375.77 o 
  -5   2  25     2024.31     2379.48    358.00 o 
  -4   2  25    11338.79    11435.66    916.01 o 
  -3   2  25        4.32      177.34    232.51 o 
  -2   2  25     7870.55     7279.65    556.55 o 
  -1   2  25      360.49      441.47    196.53 o 
   0   2  25      279.65      129.27    152.06 o 
   1   2  25      561.04      618.56    180.25 o 
   2   2  25    13060.55    12603.58    920.60 o 
   3   2  25     2449.91     2342.33    301.55 o 
   4   2  25      198.43     1047.98    345.64 o 
   5   2  25      192.82        0.00    251.42 o 
   6   2  25     2286.77     2340.57    504.13 o 
   7   2  25      219.88      518.62    445.00 o 
  -6   3  25      159.45      385.67    294.28 o 
  -5   3  25       28.86       70.28    272.16 o 
  -4   3  25    11051.82    11202.19    886.52 o 
  -3   3  25      288.51      306.15    175.96 o 
  -2   3  25     5324.29     5025.08    490.45 o 
  -1   3  25       66.60      121.78    182.51 o 
   0   3  25    24585.33    23664.43    756.29 o 
   1   3  25      117.73       97.94    163.03 o 
   2   3  25      593.07      741.54    223.86 o 
   3   3  25      655.84      399.80    243.61 o 
   4   3  25     5816.42     5767.96    449.09 o 
   5   3  25      443.37      407.22    303.97 o 
   6   3  25       49.10      131.95    391.55 o 
  -6   4  25      307.60      591.69    345.88 o 
  -5   4  25      161.84      202.67    288.66 o 
  -4   4  25       32.36      204.12    266.95 o 
  -3   4  25     2093.60     1872.40    314.53 o 
  -2   4  25     1820.80     2093.99    250.47 o 
  -1   4  25      103.46        5.53    191.19 o 
   0   4  25      663.60      614.75    226.56 o 
   1   4  25      317.51      185.34    205.54 o 
   2   4  25     5363.87     4467.38    466.90 o 
   3   4  25     1180.11     1411.63    373.44 o 
   4   4  25      243.35      365.41    354.31 o 
   5   4  25      308.04      107.61    377.54 o 
   6   4  25     3835.38     3836.02    596.31 o 
  -6   5  25      323.95      706.57    352.80 o 
  -5   5  25       21.85        0.00    274.04 o 
  -4   5  25     1672.83     1667.64    267.07 o 
  -3   5  25     2704.22     2611.94    289.09 o 
  -2   5  25     3327.27     3336.11    362.07 o 
  -1   5  25      680.24      477.68    235.64 o 
   0   5  25     4804.55     4624.66    363.27 o 
   1   5  25        0.42      173.56    297.29 o 
   2   5  25       28.33      305.45    326.37 o 
   3   5  25      330.45      491.47    336.49 o 
   4   5  25      954.87     1058.78    412.52 o 
   5   5  25      245.07      615.84    430.75 o 
   6   5  25       44.76      348.53    495.62 o 
  -6   6  25       16.42      152.63    329.66 o 
  -5   6  25        1.37        8.10    285.45 o 
  -4   6  25       10.99       47.57    206.97 o 
  -3   6  25       48.10        0.00    195.80 o 
  -2   6  25      688.68      539.90    220.96 o 
  -1   6  25      913.95      955.60    231.57 o 
   0   6  25      172.91      251.33    300.09 o 
   1   6  25     3994.22     3707.18    474.36 o 
   2   6  25      820.43      961.32    382.74 o 
   3   6  25      108.84      496.27    370.55 o 
   4   6  25      179.16      237.43    409.12 o 
   5   6  25        0.12        0.00    456.36 o 
   6   6  25        0.57      168.37    477.71 o 
  -5   7  25        0.40       94.33    303.40 o 
  -4   7  25       53.88       55.79    226.55 o 
  -3   7  25       36.23       40.95    214.81 o 
  -2   7  25        1.76        0.00    207.35 o 
  -1   7  25       62.87      182.81    208.20 o 
   0   7  25     1266.67     1091.32    359.39 o 
   1   7  25      290.68      365.95    337.58 o 
   2   7  25      291.04      645.12    384.78 o 
   3   7  25      481.96      482.72    412.30 o 
   4   7  25      899.81      883.66    441.14 o 
   5   7  25      292.82      728.86    444.08 o 
  -5   8  25       78.10      520.04    367.43 o 
  -4   8  25      299.00      456.06    263.87 o 
  -3   8  25     1244.79     1319.48    282.61 o 
  -2   8  25     8560.84     7850.01    555.93 o 
  -1   8  25       98.85        0.00    262.52 o 
   0   8  25      758.24      764.97    350.57 o 
   1   8  25      239.87      578.70    378.66 o 
   2   8  25      224.95      900.73    392.59 o 
   3   8  25      393.46      499.11    416.92 o 
   4   8  25      512.20      709.03    493.94 o 
   5   8  25        7.34      261.26    465.42 o 
  -4   9  25     1061.90     1510.26    393.13 o 
  -3   9  25       65.75        0.00    243.64 o 
  -2   9  25     1083.89     1013.44    328.13 o 
  -1   9  25      136.47      351.99    311.42 o 
   0   9  25     3118.78     3040.49    499.36 o 
   1   9  25      378.57      585.14    397.49 o 
   2   9  25      102.38      116.59    413.54 o 
   3   9  25       83.91      322.83    445.41 o 
   4   9  25     2526.72     3164.38    638.05 o 
  -3  10  25      236.91      424.52    324.85 o 
  -2  10  25     6971.60     5958.29    794.42 o 
  -1  10  25      473.56      389.76    338.73 o 
   0  10  25      927.79      921.88    402.18 o 
   1  10  25      299.88      601.72    427.37 o 
   2  10  25     1880.77     2188.92    550.48 o 
   3  10  25      115.72      362.26    470.01 o 
  -2  11  25      661.96      688.88    351.18 o 
  -1  11  25       40.27       16.16    349.55 o 
   0  11  25      433.93      507.91    398.61 o 
   1  11  25      235.39      306.56    440.06 o 
   2  11  25      344.97      521.48    519.53 o 
  -6   0  26      755.56     1410.88    598.33 o 
  -4   0  26     2274.60     2413.15    403.38 o 
  -2   0  26    11242.01    12018.37    918.43 o 
   0   0  26    20008.24    19688.37   1309.93 o 
   2   0  26     3174.91     4497.31    727.60 o 
   4   0  26     4132.54     3575.23    635.27 o 
   6   0  26      105.17        0.00    465.37 o 
  -7   1  26        3.63        0.00    391.23 o 
  -6   1  26     2932.17     3564.14    537.07 o 
  -5   1  26       10.83      142.95    326.03 o 
  -4   1  26        4.63      164.59    259.02 o 
  -3   1  26       77.99      126.46    214.63 o 
  -2   1  26     9715.00     8225.03    547.55 o 
  -1   1  26       46.84        0.00    173.33 o 
   0   1  26     1307.09     1325.09    196.86 o 
   1   1  26      150.42      206.18    165.24 o 
   2   1  26       43.51      918.45    204.05 o 
   3   1  26      147.22      313.67    187.19 o 
   4   1  26     1495.99     1385.79    296.20 o 
   5   1  26       66.44       58.61    335.12 o 
   6   1  26       81.84      565.14    412.52 o 
   7   1  26        0.02        0.00    464.84 o 
  -6   2  26      593.37      373.56    336.84 o 
  -5   2  26      138.06      182.81    274.36 o 
  -4   2  26        6.67      299.22    240.96 o 
  -3   2  26      333.29      189.17    227.92 o 
  -2   2  26     4589.62     3569.48    294.61 o 
  -1   2  26      109.50      184.76    193.20 o 
   0   2  26     3631.80     3750.72    256.10 o 
   1   2  26      241.87      338.19    178.96 o 
   2   2  26     3384.92     3772.04    274.94 o 
   3   2  26      537.18      361.58    242.53 o 
   4   2  26     4193.86     4045.19    386.53 o 
   5   2  26       42.60      180.90    273.88 o 
   6   2  26        1.82      102.56    428.14 o 
  -6   3  26      756.11     1061.32    337.16 o 
  -5   3  26       11.95      159.56    287.09 o 
  -4   3  26      893.93      771.66    293.19 o 
  -3   3  26       11.50      118.74    250.16 o 
  -2   3  26        6.20       18.22    174.10 o 
  -1   3  26       11.24       38.22    195.73 o 
   0   3  26        2.16        0.00    153.33 o 
   1   3  26       46.71      110.34    162.78 o 
   2   3  26      162.15      163.86    210.37 o 
   3   3  26       74.08        0.00    228.91 o 
   4   3  26        7.05       50.40    244.95 o 
   5   3  26      424.85      323.30    294.73 o 
   6   3  26        6.31        8.23    442.96 o 
  -6   4  26       84.46      256.78    327.74 o 
  -5   4  26       86.80      225.07    296.94 o 
  -4   4  26      639.23      655.91    297.95 o 
  -3   4  26     4483.16     3879.44    388.06 o 
  -2   4  26      842.35     1009.29    206.64 o 
  -1   4  26      914.43      777.83    233.52 o 
   0   4  26      874.47      945.13    243.39 o 
   1   4  26      203.32      162.09    211.53 o 
   2   4  26     1305.52     1101.21    344.16 o 
   3   4  26       67.00      470.25    312.35 o 
   4   4  26       70.65      326.88    335.69 o 
   5   4  26       25.53      338.05    374.32 o 
   6   4  26     1035.95     1451.27    409.19 o 
  -6   5  26      233.68      422.51    350.45 o 
  -5   5  26      155.98       12.37    290.05 o 
  -4   5  26     1789.84     1837.67    350.49 o 
  -3   5  26       44.73        0.00    193.94 o 
  -2   5  26      318.16      574.23    209.18 o 
  -1   5  26      379.09      515.91    237.33 o 
   0   5  26     2949.22     2973.81    322.26 o 
   1   5  26      126.22        0.00    290.70 o 
   2   5  26     4337.01     4222.17    550.32 o 
   3   5  26       87.78        0.00    327.48 o 
   4   5  26      933.81     1227.04    432.66 o 
   5   5  26      197.55      196.76    390.22 o 
   6   5  26      696.73      719.36    492.71 o 
  -5   6  26       50.78        0.00    290.12 o 
  -4   6  26     3898.13     3164.53    426.48 o 
  -3   6  26      665.48      683.88    230.47 o 
  -2   6  26      840.41     1165.67    243.36 o 
  -1   6  26     1159.64     1408.02    282.29 o 
   0   6  26     1703.43     1992.07    397.57 o 
   1   6  26     1847.88     1697.42    400.27 o 
   2   6  26     1390.12     1426.06    454.29 o 
   3   6  26      271.25      151.29    332.44 o 
   4   6  26     1118.70     1739.77    488.09 o 
   5   6  26      100.16        0.00    456.45 o 
  -5   7  26       59.18      153.34    301.58 o 
  -4   7  26      182.05      361.45    235.78 o 
  -3   7  26      874.69      831.83    256.11 o 
  -2   7  26     2253.79     2371.47    297.00 o 
  -1   7  26      142.41       72.25    292.07 o 
   0   7  26     5444.82     5402.87    531.90 o 
   1   7  26      167.53      263.27    314.22 o 
   2   7  26     4379.52     3751.63    498.44 o 
   3   7  26      544.94      409.86    407.14 o 
   4   7  26     1146.69     1436.87    475.90 o 
   5   7  26      547.10      726.78    516.91 o 
  -4   8  26     1498.96     1244.92    301.42 o 
  -3   8  26      280.88      322.95    251.70 o 
  -2   8  26       84.86      158.87    229.30 o 
  -1   8  26        4.93        9.05    247.53 o 
   0   8  26       19.74        0.00    320.02 o 
   1   8  26       96.52      280.70    348.22 o 
   2   8  26      112.31      433.75    346.61 o 
   3   8  26      109.92      264.50    393.07 o 
   4   8  26       10.75      691.11    477.05 o 
  -4   9  26      403.38      242.74    270.98 o 
  -3   9  26      203.82      115.90    249.75 o 
  -2   9  26      433.65      587.33    315.08 o 
  -1   9  26       12.12        0.00    279.79 o 
   0   9  26      359.26      479.32    361.95 o 
   1   9  26      140.96       15.52    374.42 o 
   2   9  26      448.77      562.21    427.68 o 
   3   9  26       89.01      103.70    453.12 o 
   4   9  26       74.58      352.20    511.14 o 
  -3  10  26       39.49        0.00    309.16 o 
  -2  10  26      358.97      403.41    326.55 o 
  -1  10  26       90.98        0.00    376.80 o 
   0  10  26      530.63     1105.71    478.91 o 
   1  10  26      175.32      166.17    363.39 o 
   2  10  26       15.80      104.92    428.04 o 
   3  10  26      143.70      102.12    487.09 o 
  -1  11  26     1398.35     1339.70    494.82 o 
   0  11  26      818.05      924.08    432.53 o 
   1  11  26      217.36      323.68    467.31 o 
  -5   0  27     3730.92     4089.84    714.06 o 
  -3   0  27     4011.22     4104.62    647.58 o 
  -1   0  27     1453.82     1287.66    263.60 o 
   1   0  27      329.71      376.04    250.96 o 
   3   0  27     1322.68     1867.09    354.28 o 
   5   0  27      259.70      502.30    477.68 o 
  -6   1  27      430.44      716.36    392.92 o 
  -5   1  27        0.63        0.00    288.17 o 
  -4   1  27     2949.04     2865.16    356.60 o 
  -3   1  27     1613.54     1693.85    365.00 o 
  -2   1  27     2276.08     1764.22    337.19 o 
  -1   1  27      344.21      299.25    188.54 o 
   0   1  27      429.53      904.69    194.05 o 
   1   1  27      172.78      126.45    171.32 o 
   2   1  27      154.23      246.22    186.56 o 
   3   1  27       39.86      235.33    221.11 o 
   4   1  27      100.99      444.64    246.49 o 
   5   1  27      123.38        0.00    335.12 o 
   6   1  27      705.62      742.49    458.72 o 
  -6   2  27     1050.57     1307.81    433.46 o 
  -5   2  27     2359.94     2345.01    371.53 o 
  -4   2  27     3616.07     3311.03    381.01 o 
  -3   2  27      137.38      449.77    244.80 o 
  -2   2  27     5757.13     4504.66    535.98 o 
  -1   2  27      312.27      319.17    210.06 o 
   0   2  27     9845.19     9731.29    369.40 o 
   1   2  27      794.70      573.76    184.28 o 
   2   2  27       41.55      687.57    199.38 o 
   3   2  27     2912.67     2682.48    328.79 o 
   4   2  27     1968.90     1925.94    330.84 o 
   5   2  27      353.89      573.27    316.97 o 
   6   2  27      378.94      719.70    436.74 o 
  -6   3  27      861.59      898.81    355.85 o 
  -5   3  27      102.51        0.00    284.45 o 
  -4   3  27      227.30      278.51    271.69 o 
  -3   3  27      221.96      168.99    237.90 o 
  -2   3  27    12297.18    11071.81   1400.67 o 
  -1   3  27     2776.11     2750.44    296.43 o 
   0   3  27      946.54      936.74    237.30 o 
   1   3  27     1059.63     1314.45    214.97 o 
   2   3  27    12395.47    11442.27    523.83 o 
   3   3  27      134.30      391.05    250.02 o 
   4   3  27        1.53       42.46    239.00 o 
   5   3  27      106.81      190.73    297.86 o 
   6   3  27     2495.03     2438.83    568.76 o 
  -6   4  27     1950.18     2715.36    429.57 o 
  -5   4  27       37.08       23.12    275.82 o 
  -4   4  27     1941.01     2067.18    355.15 o 
  -3   4  27      330.35      255.92    193.80 o 
  -2   4  27       11.46      119.44    184.09 o 
  -1   4  27      760.67      726.18    228.50 o 
   0   4  27     7870.98     8136.32    540.67 o 
   1   4  27      682.72      755.42    229.94 o 
   2   4  27       17.62        0.00    218.08 o 
   3   4  27      494.76      138.56    330.59 o 
   4   4  27      800.74      815.58    390.87 o 
   5   4  27      118.36      286.42    408.01 o 
   6   4  27      466.26      639.01    401.03 o 
  -6   5  27      214.80        0.00    337.57 o 
  -5   5  27       49.15        0.00    288.48 o 
  -4   5  27       33.93        0.00    254.90 o 
  -3   5  27      116.25       28.05    192.97 o 
  -2   5  27       94.21      251.80    207.23 o 
  -1   5  27     8519.40     8920.14    590.16 o 
   0   5  27       76.05      133.64    224.74 o 
   1   5  27     2218.09     2571.26    470.29 o 
   2   5  27     2044.15     2420.88    403.99 o 
   3   5  27        2.05       94.60    324.21 o 
   4   5  27      116.27       98.09    374.32 o 
   5   5  27      287.20      267.00    436.95 o 
   6   5  27      304.43      662.00    473.94 o 
  -5   6  27      114.46      224.91    316.70 o 
  -4   6  27     1065.64      995.10    335.38 o 
  -3   6  27      704.81      615.29    238.46 o 
  -2   6  27       51.63      108.73    213.60 o 
  -1   6  27      241.61      479.68    245.11 o 
   0   6  27      337.78      690.23    358.21 o 
   1   6  27     2587.91     2189.00    410.52 o 
   2   6  27       12.76        0.00    308.35 o 
   3   6  27      103.67        6.75    335.00 o 
   4   6  27        6.07        0.00    405.57 o 
   5   6  27       29.09      264.03    489.69 o 
  -5   7  27      177.07      152.67    337.18 o 
  -4   7  27      487.11      471.92    256.44 o 
  -3   7  27      203.20      224.80    232.84 o 
  -2   7  27     1380.91     1210.06    261.55 o 
  -1   7  27      247.97        0.00    309.89 o 
   0   7  27       21.53       65.65    356.72 o 
   1   7  27       12.44      111.77    310.78 o 
   2   7  27      313.48      811.49    380.31 o 
   3   7  27        8.64      155.43    345.21 o 
   4   7  27        1.77      151.61    455.23 o 
   5   7  27      106.35        0.00    488.64 o 
  -4   8  27     3413.65     3336.19    412.62 o 
  -3   8  27       34.23        0.00    235.24 o 
  -2   8  27      382.73      492.26    286.46 o 
  -1   8  27      221.48      199.83    351.38 o 
   0   8  27     3878.62     4127.41    530.31 o 
   1   8  27      509.70      823.40    396.85 o 
   2   8  27      125.38      289.15    358.55 o 
   3   8  27       24.94      108.12    440.62 o 
   4   8  27     1522.10     1784.91    558.41 o 
  -4   9  27     2195.63     1772.07    382.28 o 
  -3   9  27     1043.07      690.45    274.96 o 
  -2   9  27     3464.01     2949.84    417.35 o 
  -1   9  27       18.42      113.82    338.96 o 
   0   9  27      280.72      278.81    373.87 o 
   1   9  27        1.07        0.00    338.91 o 
   2   9  27      755.62      916.27    444.00 o 
   3   9  27       69.44      361.22    444.75 o 
  -2  10  27        2.05        0.00    305.41 o 
  -1  10  27      250.27      542.99    426.47 o 
   0  10  27     6704.46     6792.27    681.87 o 
   1  10  27      520.03      383.98    441.65 o 
   2  10  27       41.24      105.85    410.09 o 
   0  11  27      377.18      350.97    432.45 o 
  -6   0  28      102.37        0.00    421.05 o 
  -4   0  28     2865.87     2659.26    595.87 o 
  -2   0  28     8464.51     7854.66    802.70 o 
   0   0  28    20317.93    21205.22   1895.95 o 
   2   0  28    10293.53    10096.29   2361.32 o 
   4   0  28     1450.33     1659.57    573.71 o 
   6   0  28     1553.46      967.67    679.59 o 
  -6   1  28        2.20       84.25    329.41 o 
  -5   1  28       14.85      118.54    327.95 o 
  -4   1  28     5257.52     5936.38    616.89 o 
  -3   1  28       60.35        0.00    278.17 o 
  -2   1  28      418.75      220.46    271.19 o 
  -1   1  28        1.38       65.32    188.03 o 
   0   1  28    14366.54    14357.96    740.65 o 
   1   1  28      383.18      356.35    183.21 o 
   2   1  28     1255.07     1214.17    217.05 o 
   3   1  28      154.66      174.69    236.13 o 
   4   1  28       81.71      443.63    268.10 o 
   5   1  28        2.77        0.00    365.63 o 
   6   1  28     1623.43     2148.43    499.75 o 
  -6   2  28       54.85      189.40    378.61 o 
  -5   2  28       86.57      258.34    264.47 o 
  -4   2  28     2623.89     2432.94    354.80 o 
  -3   2  28     1609.91     1463.18    302.05 o 
  -2   2  28      415.95      655.05    310.20 o 
  -1   2  28        0.12        0.00    198.52 o 
   0   2  28     5755.99     6010.04    408.71 o 
   1   2  28      952.95      897.57    201.76 o 
   2   2  28     2132.39     2193.94    248.24 o 
   3   2  28      182.41      132.33    229.68 o 
   4   2  28     1367.54     1244.75    303.41 o 
   5   2  28        0.45       79.60    364.59 o 
   6   2  28     1502.24     1570.64    491.58 o 
  -6   3  28        0.53        0.00    356.65 o 
  -5   3  28       26.89      102.50    289.83 o 
  -4   3  28      220.03      308.38    267.10 o 
  -3   3  28       44.87       95.01    253.61 o 
  -2   3  28      206.63      246.31    190.05 o 
  -1   3  28     1836.07     1811.06    275.51 o 
   0   3  28       74.70      156.31    212.12 o 
   1   3  28        0.39      250.09    180.81 o 
   2   3  28      519.26      493.36    233.02 o 
   3   3  28      259.06      257.26    250.56 o 
   4   3  28       70.26      293.92    276.81 o 
   5   3  28      189.13      135.42    284.30 o 
   6   3  28       20.37       24.40    413.13 o 
  -6   4  28     1340.41     1642.29    417.26 o 
  -5   4  28       16.48      124.32    301.58 o 
  -4   4  28      204.95      156.45    271.14 o 
  -3   4  28       35.60        0.00    258.38 o 
  -2   4  28      604.73      598.98    210.56 o 
  -1   4  28     5979.45     5236.93    385.70 o 
   0   4  28       43.64        0.00    226.48 o 
   1   4  28        9.30      591.56    229.85 o 
   2   4  28     1075.76     1003.37    267.94 o 
   3   4  28      191.22      502.96    264.77 o 
   4   4  28      492.37      458.82    295.71 o 
   5   4  28       12.76        0.00    324.72 o 
   6   4  28      174.88      220.58    359.50 o 
  -6   5  28       33.63      352.12    369.66 o 
  -5   5  28       94.45        0.00    296.28 o 
  -4   5  28      269.26      181.68    283.91 o 
  -3   5  28      119.73        0.00    205.42 o 
  -2   5  28     2094.47     2280.38    282.90 o 
  -1   5  28     3606.54     3318.18    350.52 o 
   0   5  28     8158.77     7546.83    453.13 o 
   1   5  28       29.58      187.92    298.16 o 
   2   5  28     4055.79     3789.14    483.66 o 
   3   5  28        2.34        0.00    347.66 o 
   4   5  28     1222.63     1272.56    412.23 o 
   5   5  28       84.41        0.00    418.52 o 
  -5   6  28       13.26        0.00    308.90 o 
  -4   6  28       44.76      119.44    287.13 o 
  -3   6  28      746.14      665.59    236.35 o 
  -2   6  28     3442.19     3396.78    325.14 o 
  -1   6  28      292.51      228.06    242.91 o 
   0   6  28      119.35        1.49    329.19 o 
   1   6  28       47.46        0.00    298.26 o 
   2   6  28     2160.05     2180.80    435.23 o 
   3   6  28      155.53      391.24    392.59 o 
   4   6  28     1927.04     1974.04    514.65 o 
   5   6  28       33.60      483.89    493.38 o 
  -5   7  28       86.39      286.04    349.46 o 
  -4   7  28     3261.93     3246.74    405.51 o 
  -3   7  28     1072.30      877.89    275.59 o 
  -2   7  28     1355.22     1587.35    290.18 o 
  -1   7  28     1169.48     1440.68    401.30 o 
   0   7  28     2630.36     2415.85    466.26 o 
   1   7  28      315.89      146.71    322.80 o 
   2   7  28     3395.56     3669.41    540.61 o 
   3   7  28        1.29      429.71    425.48 o 
   4   7  28     2384.78     2256.81    556.94 o 
   5   7  28      140.43      384.27    544.16 o 
  -4   8  28       30.84      137.83    262.25 o 
  -3   8  28      628.36      615.43    263.59 o 
  -2   8  28     1190.46     1235.89    320.47 o 
  -1   8  28       55.31      107.92    343.60 o 
   0   8  28        1.62        0.00    373.79 o 
   1   8  28       24.30       44.62    401.35 o 
   2   8  28       10.33      554.48    396.81 o 
   3   8  28      217.90      797.34    476.59 o 
   4   8  28       84.72      401.38    503.54 o 
  -3   9  28       38.70        0.00    289.72 o 
  -2   9  28      460.38      447.50    313.63 o 
  -1   9  28       55.34        0.00    329.66 o 
   0   9  28       26.03        0.00    349.01 o 
   1   9  28      211.99      268.22    368.37 o 
   2   9  28       51.22      138.95    398.61 o 
   3   9  28       23.07        2.61    475.65 o 
  -2  10  28      276.36       25.72    334.97 o 
  -1  10  28       72.58      288.19    410.62 o 
   0  10  28      807.19     1340.67    441.73 o 
   1  10  28       81.39      113.09    391.57 o 
   2  10  28      702.49      381.37    478.19 o 
  -5   0  29      159.54        0.00    472.76 o 
  -3   0  29    10988.59     8967.61    881.50 o 
  -1   0  29       26.13      162.51    396.43 o 
   1   0  29     2151.38     1634.05    319.96 o 
   3   0  29      419.23     1652.86    657.43 o 
   5   0  29       16.46      401.35    554.01 o 
  -6   1  29       18.15       17.51    342.12 o 
  -5   1  29       24.65      106.79    333.62 o 
  -4   1  29      380.20      493.65    277.49 o 
  -3   1  29      466.29      367.06    301.77 o 
  -2   1  29     2013.76     1854.37    360.37 o 
  -1   1  29     1648.88     1252.17    237.73 o 
   0   1  29     2935.19     2732.72    249.70 o 
   1   1  29      308.09      693.99    205.29 o 
   2   1  29        0.41      218.45    203.96 o 
   3   1  29      156.43      311.45    256.18 o 
   4   1  29      508.15      297.90    268.99 o 
   5   1  29        0.97        0.00    369.98 o 
   6   1  29      109.44      299.79    454.99 o 
  -6   2  29     2426.49     2419.72    487.60 o 
  -5   2  29      531.86      557.01    316.43 o 
  -4   2  29      113.21      318.40    263.27 o 
  -3   2  29     5371.95     5378.77    428.38 o 
  -2   2  29    18396.18    16444.79    796.03 o 
  -1   2  29      392.54      108.18    211.19 o 
   0   2  29      307.49      475.76    226.38 o 
   1   2  29       99.32       94.87    186.94 o 
   2   2  29     2358.10     3525.67    414.31 o 
   3   2  29      373.64      681.05    267.77 o 
   4   2  29      358.77      412.45    280.90 o 
   5   2  29      376.53      556.49    387.25 o 
   6   2  29      634.89     1233.65    483.66 o 
  -6   3  29      370.70      616.91    400.00 o 
  -5   3  29     1947.96     2185.09    389.54 o 
  -4   3  29     1649.64     2158.36    362.61 o 
  -3   3  29       24.03        9.71    255.67 o 
  -2   3  29      895.86      850.93    230.33 o 
  -1   3  29        7.23        0.00    217.47 o 
   0   3  29    12433.65    11748.37    567.98 o 
   1   3  29      111.51       86.45    187.99 o 
   2   3  29      733.38      971.39    258.18 o 
   3   3  29      143.15      472.11    268.51 o 
   4   3  29     4947.43     4194.76    426.84 o 
   5   3  29      381.79      565.91    315.92 o 
   6   3  29       82.22      227.59    478.94 o 
  -6   4  29     2433.34     2824.75    463.95 o 
  -5   4  29      237.91      535.99    330.15 o 
  -4   4  29      385.05      619.25    318.86 o 
  -3   4  29      631.18      570.77    291.41 o 
  -2   4  29     3505.70     3170.31    325.33 o 
  -1   4  29      374.68      366.51    242.56 o 
   0   4  29     1082.25     1284.82    310.38 o 
   1   4  29        1.24        0.00    225.87 o 
   2   4  29     5305.43     4758.41    398.54 o 
   3   4  29      147.59      238.94    261.35 o 
   4   4  29      410.45      129.30    277.56 o 
   5   4  29      103.11      215.95    312.57 o 
   6   4  29      473.52      601.79    511.84 o 
  -5   5  29      662.50      759.78    356.09 o 
  -4   5  29      549.16      556.70    303.97 o 
  -3   5  29      237.35      336.08    224.34 o 
  -2   5  29     1789.01     1582.92    266.23 o 
  -1   5  29       70.40      292.05    242.64 o 
   0   5  29       34.56      188.41    319.16 o 
   1   5  29     1367.62     1414.30    371.04 o 
   2   5  29      647.80      855.27    359.89 o 
   3   5  29       34.94      161.52    367.87 o 
   4   5  29      641.79      687.02    387.97 o 
   5   5  29      291.22      392.04    425.25 o 
  -5   6  29       55.10        0.00    319.87 o 
  -4   6  29       69.23      284.02    316.77 o 
  -3   6  29      907.35      568.36    242.43 o 
  -2   6  29     1405.80     1267.41    262.31 o 
  -1   6  29      290.03      348.45    265.69 o 
   0   6  29     1967.62     1786.51    416.08 o 
   1   6  29        9.67      193.52    297.95 o 
   2   6  29      135.22      452.03    356.84 o 
   3   6  29      640.43      805.73    392.80 o 
   4   6  29        6.34       95.37    417.04 o 
   5   6  29       22.13      302.72    495.71 o 
  -4   7  29     3039.14     3178.78    439.30 o 
  -3   7  29      262.73      144.10    247.90 o 
  -2   7  29      331.25      305.95    253.39 o 
  -1   7  29      307.48      557.23    340.70 o 
   0   7  29     2522.13     3003.55    460.46 o 
   1   7  29      291.51      282.73    334.40 o 
   2   7  29        9.75        0.00    345.64 o 
   3   7  29       62.20        0.00    380.11 o 
   4   7  29       89.96      427.64    414.62 o 
  -4   8  29      197.80      259.82    271.17 o 
  -3   8  29      123.94        3.69    252.38 o 
  -2   8  29     1910.06     2260.68    386.10 o 
  -1   8  29      103.66        0.00    329.06 o 
   0   8  29      982.34      694.75    379.26 o 
   1   8  29      174.06      576.26    373.93 o 
   2   8  29     3362.81     3627.02    574.49 o 
   3   8  29      320.50       31.14    466.60 o 
   4   8  29      118.70      333.94    500.62 o 
  -3   9  29       60.96       93.88    296.09 o 
  -2   9  29       90.11        0.00    292.51 o 
  -1   9  29      731.02      691.87    404.91 o 
   0   9  29     6794.06     7405.94    705.12 o 
   1   9  29       57.08      293.65    404.17 o 
   2   9  29       32.43        0.00    386.51 o 
   3   9  29        0.69        0.00    488.26 o 
  -2  10  29     1950.71     2210.32    427.00 o 
  -1  10  29      201.86       80.34    403.83 o 
   0  10  29      447.84      345.37    466.92 o 
   1  10  29      226.17      355.84    450.26 o 
   2  10  29     3667.81     3528.04    633.67 o 
  -6   0  30      207.24      376.73    578.64 o 
  -4   0  30      485.44      489.99    467.83 o 
  -2   0  30     1342.73     2831.62    608.18 o 
   0   0  30     1725.72     1930.98    327.01 o 
   2   0  30     9442.47     8833.06    626.65 o 
   4   0  30      294.72        0.00    465.37 o 
   6   0  30     1742.12     1888.57    701.75 o 
  -6   1  30      494.94      550.39    390.51 o 
  -5   1  30      164.92        0.00    292.41 o 
  -4   1  30     3692.70     3993.86    414.78 o 
  -3   1  30      230.87      157.84    318.39 o 
  -2   1  30     5695.87     5681.82    528.25 o 
  -1   1  30       92.80      272.99    217.51 o 
   0   1  30     7224.93     6990.54    350.59 o 
   1   1  30      133.49        0.00    187.89 o 
   2   1  30     3965.58     4370.97    319.56 o 
   3   1  30       31.48        0.00    247.64 o 
   4   1  30     1772.77     1840.08    432.66 o 
   5   1  30      211.27      539.24    369.10 o 
   6   1  30       25.79        0.00    405.95 o 
  -6   2  30      816.15     1260.35    452.58 o 
  -5   2  30      141.96      323.29    359.20 o 
  -4   2  30       20.27      177.45    261.77 o 
  -3   2  30        2.52      206.30    272.38 o 
  -2   2  30       95.72      776.27    323.17 o 
  -1   2  30      137.34       29.41    210.64 o 
   0   2  30        2.05      254.66    235.21 o 
   1   2  30      287.07      206.07    194.44 o 
   2   2  30     5208.07     4543.26    386.70 o 
   3   2  30       37.54      169.39    258.39 o 
   4   2  30       20.19      198.52    286.86 o 
   5   2  30       10.08       39.02    358.15 o 
   6   2  30      895.86     1350.42    527.47 o 
  -6   3  30       11.47        0.00    386.33 o 
  -5   3  30      392.89      491.27    324.91 o 
  -4   3  30     1129.50     1350.92    342.24 o 
  -3   3  30        3.67       62.24    241.11 o 
  -2   3  30        4.06        0.00    290.20 o 
  -1   3  30      632.87      339.42    228.77 o 
   0   3  30      247.85      273.58    239.94 o 
   1   3  30      248.18      298.79    199.75 o 
   2   3  30      271.85      306.12    239.41 o 
   3   3  30      183.90        0.00    248.55 o 
   4   3  30      271.61      374.22    293.59 o 
   5   3  30        0.17      453.76    338.49 o 
   6   3  30      110.96      326.42    489.18 o 
  -5   4  30      111.67      184.31    300.50 o 
  -4   4  30      220.30      330.26    302.67 o 
  -3   4  30      715.28      697.22    302.32 o 
  -2   4  30     2584.58     2283.47    314.91 o 
  -1   4  30     1053.83     1056.38    282.67 o 
   0   4  30      853.06     1001.64    266.30 o 
   1   4  30      680.44      623.23    359.20 o 
   2   4  30      760.43     1050.73    291.35 o 
   3   4  30      282.94      606.08    284.15 o 
   4   4  30      156.29       84.87    288.40 o 
   5   4  30      382.63      446.90    311.07 o 
  -5   5  30      922.31      981.52    373.32 o 
  -4   5  30        6.47      109.88    307.53 o 
  -3   5  30      268.80      531.74    303.42 o 
  -2   5  30        9.79        0.00    211.65 o 
  -1   5  30       72.07      451.12    243.56 o 
   0   5  30      197.62      192.60    305.47 o 
   1   5  30     2781.42     3021.42    463.80 o 
   2   5  30      833.97      999.05    289.78 o 
   3   5  30      258.98      491.09    391.46 o 
   4   5  30     2638.07     3313.85    537.85 o 
   5   5  30       50.67        0.00    333.72 o 
  -5   6  30      186.48      347.52    359.91 o 
  -4   6  30     4833.22     4404.02    542.99 o 
  -3   6  30      584.77      242.23    227.64 o 
  -2   6  30     3056.85     3113.82    329.74 o 
  -1   6  30     1187.26     1094.13    299.97 o 
   0   6  30     3939.23     3984.89    508.46 o 
   1   6  30     1016.82     1266.67    399.35 o 
   2   6  30     4212.55     3956.74    546.67 o 
   3   6  30       79.72        0.00    367.26 o 
   4   6  30      545.07      625.80    453.98 o 
   5   6  30      139.70      508.46    478.80 o 
  -4   7  30      650.87      780.49    358.61 o 
  -3   7  30       21.36        0.00    232.60 o 
  -2   7  30     3412.73     3404.39    355.46 o 
  -1   7  30      818.61     1295.27    388.25 o 
   0   7  30      375.30      341.55    372.12 o 
   1   7  30     1734.43     1639.09    423.35 o 
   2   7  30       14.59      382.07    402.99 o 
   3   7  30      126.78       64.62    385.35 o 
   4   7  30     1978.39     2355.06    563.86 o 
  -4   8  30     1659.35     1248.76    480.45 o 
  -3   8  30      499.54      732.26    284.06 o 
  -2   8  30      275.31        0.00    297.20 o 
  -1   8  30       11.73        0.00    346.40 o 
   0   8  30     1566.61     1850.52    480.16 o 
   1   8  30       76.50        0.00    366.35 o 
   2   8  30      223.31      195.08    425.10 o 
   3   8  30       74.79      341.05    462.20 o 
   4   8  30      292.88      521.28    467.38 o 
  -3   9  30       43.51        0.00    297.65 o 
  -2   9  30       79.72        0.00    315.46 o 
  -1   9  30       86.29        0.00    380.33 o 
   0   9  30      394.17      956.06    435.43 o 
   1   9  30       68.31      169.54    408.81 o 
   2   9  30       11.30        0.00    385.64 o 
   3   9  30      139.08      217.74    473.63 o 
  -1  10  30       88.88        0.00    405.27 o 
   0  10  30       48.02        0.00    415.76 o 
   1  10  30      102.53       91.73    448.38 o 
  -5   0  31      433.66      822.40    571.25 o 
  -3   0  31     2150.18     1942.74    539.24 o 
  -1   0  31     4258.56     4047.98    657.43 o 
   1   0  31        0.30      545.55    296.96 o 
   3   0  31      315.76      821.55    343.70 o 
   5   0  31      446.14      696.82    598.33 o 
  -6   1  31      257.61      312.79    411.54 o 
  -5   1  31     2788.62     2634.81    485.73 o 
  -4   1  31      213.14      294.32    262.67 o 
  -3   1  31      682.99      633.00    349.91 o 
  -2   1  31     1068.02     1142.57    365.62 o 
  -1   1  31     1878.94     1722.05    375.30 o 
   0   1  31      354.23      636.19    244.17 o 
   1   1  31       29.24      244.88    200.27 o 
   2   1  31     1648.26     1896.49    265.64 o 
   3   1  31        7.90       90.44    274.46 o 
   4   1  31        2.06        0.00    316.82 o 
   5   1  31      304.35      476.79    422.28 o 
   6   1  31      136.41      103.81    466.37 o 
  -6   2  31       71.94        0.00    398.30 o 
  -5   2  31        3.72      127.44    364.85 o 
  -4   2  31     4000.52     3842.97    413.87 o 
  -3   2  31      785.66      507.84    332.65 o 
  -2   2  31     1435.39     1459.50    377.23 o 
  -1   2  31     2270.37     2098.67    297.62 o 
   0   2  31    14134.37    12696.49    816.23 o 
   1   2  31      122.02      256.49    207.73 o 
   2   2  31        2.99      141.23    247.65 o 
   3   2  31      470.99      580.48    286.61 o 
   4   2  31     1594.70     1626.83    347.60 o 
   5   2  31      151.97      307.89    383.67 o 
   6   2  31      250.79        0.00    566.32 o 
  -6   3  31      794.82      688.35    501.07 o 
  -5   3  31      554.38     1010.66    345.09 o 
  -4   3  31      444.47      622.20    297.19 o 
  -3   3  31      550.24      402.41    285.76 o 
  -2   3  31     2646.83     2975.23    446.81 o 
  -1   3  31      818.66      775.54    248.84 o 
   0   3  31      528.69      797.77    271.02 o 
   1   3  31      515.09      412.51    206.56 o 
   2   3  31    10729.38    10564.09    539.31 o 
   3   3  31      209.07      243.03    267.82 o 
   4   3  31      838.44      577.32    310.51 o 
   5   3  31      122.85        7.73    322.05 o 
  -5   4  31       21.95      221.79    292.94 o 
  -4   4  31     4265.41     4282.24    455.91 o 
  -3   4  31      453.53      334.07    291.42 o 
  -2   4  31       14.36        0.00    213.73 o 
  -1   4  31      560.80      763.72    277.36 o 
   0   4  31     2217.50     2198.89    311.66 o 
   1   4  31     3120.96     3440.21    465.33 o 
   2   4  31       76.92        0.00    238.15 o 
   3   4  31     1109.70      839.57    290.58 o 
   4   4  31     1737.35     2108.83    381.41 o 
   5   4  31       67.81      369.25    333.97 o 
  -5   5  31       80.01      215.70    334.17 o 
  -4   5  31     1156.70     1094.64    339.90 o 
  -3   5  31      158.13      253.02    279.50 o 
  -2   5  31      662.69      469.94    239.50 o 
  -1   5  31       55.12      138.09    244.51 o 
   0   5  31      405.88      381.91    338.96 o 
   1   5  31      947.55      648.82    363.86 o 
   2   5  31     1186.26     1302.77    292.65 o 
   3   5  31      301.89      280.76    279.39 o 
   4   5  31      488.44      643.14    330.76 o 
   5   5  31       36.53      114.14    334.68 o 
  -5   6  31      126.74      120.59    340.62 o 
  -4   6  31      426.89      629.64    337.25 o 
  -3   6  31      516.69      620.91    328.54 o 
  -2   6  31       42.27      144.51    252.00 o 
  -1   6  31      652.24      684.08    337.11 o 
   0   6  31       77.10      275.58    350.87 o 
   1   6  31        0.84        0.00    311.18 o 
   2   6  31        6.74       75.95    369.00 o 
   3   6  31      226.51      176.81    405.13 o 
   4   6  31      146.31      549.83    452.83 o 
   5   6  31      128.41        0.00    487.53 o 
  -4   7  31       93.12        0.00    326.37 o 
  -3   7  31      226.01      318.90    261.78 o 
  -2   7  31     2735.45     2373.19    373.61 o 
  -1   7  31      153.07      337.33    363.89 o 
   0   7  31      325.71      280.94    369.73 o 
   1   7  31      372.95      725.81    398.94 o 
   2   7  31      484.21     1020.40    426.78 o 
   3   7  31      209.69       98.02    420.45 o 
   4   7  31       32.90        0.00    416.48 o 
  -3   8  31       66.88        0.00    266.63 o 
  -2   8  31        0.56        0.00    299.75 o 
  -1   8  31      281.69      521.29    387.39 o 
   0   8  31     1899.18     2003.76    496.17 o 
   1   8  31      171.10        0.00    360.39 o 
   2   8  31      812.38     1307.26    457.16 o 
   3   8  31      207.06      275.86    476.82 o 
  -2   9  31     8853.51     8439.41    783.00 o 
  -1   9  31      559.67      741.70    428.14 o 
   0   9  31        0.10        0.00    409.45 o 
   1   9  31      357.47      295.86    394.35 o 
   2   9  31     3464.49     4949.56    670.37 o 
   0  10  31     1042.33     1344.27    542.34 o 
  -6   0  32     3674.29     3676.18    839.64 o 
  -4   0  32      302.63      522.00    522.00 o 
  -2   0  32      101.87        4.92    425.97 o 
   0   0  32     3040.32     3535.61    422.22 o 
   2   0  32      196.66      162.96    295.48 o 
   4   0  32     3290.74     3112.32    711.60 o 
   6   0  32       26.51      204.37    699.29 o 
  -6   1  32      554.05      472.70    434.40 o 
  -5   1  32        1.26        0.00    316.17 o 
  -4   1  32      826.07      738.55    352.35 o 
  -3   1  32      218.32      186.92    290.96 o 
  -2   1  32    14056.00    14277.01    779.64 o 
  -1   1  32     1461.05     1571.82    378.18 o 
   0   1  32     6994.34     6748.02    587.65 o 
   1   1  32       29.90      115.73    199.44 o 
   2   1  32    11252.81    12600.19    779.75 o 
   3   1  32       57.55      311.35    285.43 o 
   4   1  32      622.97     1098.58    389.90 o 
   5   1  32        6.23      134.66    403.21 o 
   6   1  32      170.66        0.00    422.44 o 
  -5   2  32       61.22        0.00    356.52 o 
  -4   2  32     1237.20     1572.73    340.19 o 
  -3   2  32      592.65      698.26    348.70 o 
  -2   2  32      180.17      356.23    314.78 o 
  -1   2  32      475.60      520.82    248.62 o 
   0   2  32      248.80      320.22    247.46 o 
   1   2  32        1.54      143.87    211.68 o 
   2   2  32      386.92      483.85    272.99 o 
   3   2  32       60.67        0.00    249.53 o 
   4   2  32     1909.37     1935.45    353.01 o 
   5   2  32       44.77      324.44    493.69 o 
  -5   3  32      131.34       64.04    305.63 o 
  -4   3  32      262.03      380.79    305.83 o 
  -3   3  32      159.98      431.00    352.90 o 
  -2   3  32     2719.17     2462.21    436.12 o 
  -1   3  32      599.37      675.69    255.56 o 
   0   3  32      320.12      427.31    265.80 o 
   1   3  32       18.57      426.67    334.09 o 
   2   3  32      270.63      587.28    285.30 o 
   3   3  32       57.65      181.58    274.46 o 
   4   3  32      357.97      483.33    323.44 o 
   5   3  32        1.48        0.00    374.26 o 
  -5   4  32      137.49       79.60    305.91 o 
  -4   4  32     1710.72     1599.33    371.35 o 
  -3   4  32        2.19      308.32    303.65 o 
  -2   4  32      147.59      304.31    309.18 o 
  -1   4  32     1565.82     1728.35    306.72 o 
   0   4  32     2654.79     2446.20    338.29 o 
   1   4  32     4791.06     4886.62    790.39 o 
   2   4  32     2328.31     2354.45    349.51 o 
   3   4  32      293.75      242.69    282.95 o 
   4   4  32      940.78      944.71    343.26 o 
   5   4  32       58.52      360.23    358.09 o 
  -5   5  32      135.45      262.57    355.69 o 
  -4   5  32     4831.54     5185.96    509.48 o 
  -3   5  32      834.37      466.76    318.29 o 
  -2   5  32       96.52      225.65    231.25 o 
  -1   5  32        3.01      163.38    249.76 o 
   0   5  32      601.64      581.83    362.15 o 
   1   5  32      124.94        0.00    351.64 o 
   2   5  32     1419.39     1418.88    429.37 o 
   3   5  32        0.29        0.00    280.00 o 
   4   5  32        0.07      498.68    332.27 o 
   5   5  32        0.16      305.49    360.32 o 
  -4   6  32     3338.08     3576.28    467.73 o 
  -3   6  32      177.13      175.64    318.41 o 
  -2   6  32     3852.17     3561.55    397.30 o 
  -1   6  32      163.29       73.51    326.85 o 
   0   6  32     5056.25     4610.04    544.42 o 
   1   6  32       76.62      230.85    465.37 o 
   2   6  32     2895.50     3411.42    537.11 o 
   3   6  32      348.74      770.39    444.11 o 
   4   6  32     2226.72     2201.83    522.82 o 
  -4   7  32     2769.84     2940.04    461.70 o 
  -3   7  32      608.47      215.11    258.21 o 
  -2   7  32     1290.47     1183.32    414.63 o 
  -1   7  32      171.60      665.81    385.15 o 
   0   7  32      572.51      597.86    355.89 o 
   1   7  32     1053.04      898.00    401.75 o 
   2   7  32     1086.36     1148.54    462.50 o 
   3   7  32      229.13      259.32    446.64 o 
   4   7  32      208.51     1042.61    514.00 o 
  -3   8  32      334.61      277.43    289.46 o 
  -2   8  32     1410.20     1345.23    435.23 o 
  -1   8  32       60.29        0.00    359.62 o 
   0   8  32     1350.43     1405.81    466.45 o 
   1   8  32        7.18        0.00    336.51 o 
   2   8  32      733.46      760.95    472.96 o 
   3   8  32      144.47      133.11    478.34 o 
  -2   9  32        2.59        0.00    386.23 o 
  -1   9  32      317.84        0.00    392.83 o 
   0   9  32      121.62        0.00    419.45 o 
   1   9  32      973.47     1355.08    484.61 o 
   2   9  32      181.25      150.54    458.36 o 
  -5   0  33      462.25      652.50    499.84 o 
  -3   0  33       14.14      211.76    477.68 o 
  -1   0  33    17238.32    14761.35   1110.49 o 
   1   0  33       77.83     1436.30    339.83 o 
   3   0  33      771.48      829.79    470.29 o 
   5   0  33      108.81        0.00    571.25 o 
  -5   1  33       89.77       35.91    371.80 o 
  -4   1  33     1848.00     1497.14    409.56 o 
  -3   1  33      458.93      419.35    352.81 o 
  -2   1  33        4.17      331.14    328.57 o 
  -1   1  33     4543.88     4753.21    518.31 o 
   0   1  33     4587.28     5512.84    463.67 o 
   1   1  33      181.09      660.27    227.77 o 
   2   1  33      348.99      251.06    229.33 o 
   3   1  33        3.61        0.00    265.33 o 
   4   1  33       65.64      211.65    376.03 o 
   5   1  33       31.19        0.00    364.06 o 
  -5   2  33        5.79       98.75    342.99 o 
  -4   2  33      148.49        0.00    337.56 o 
  -3   2  33      362.03      481.61    333.24 o 
  -2   2  33     5450.87     6040.88    573.45 o 
  -1   2  33     3589.19     3521.66    478.46 o 
   0   2  33      489.93      377.38    257.68 o 
   1   2  33      366.31      950.50    291.58 o 
   2   2  33     8532.22     8530.98    617.32 o 
   3   2  33      258.40      342.95    291.33 o 
   4   2  33      719.24     1021.21    342.23 o 
   5   2  33       55.77      133.48    422.99 o 
  -5   3  33     1090.81     1209.60    370.50 o 
  -4   3  33     4236.30     4528.75    472.64 o 
  -3   3  33      575.71      636.95    368.11 o 
  -2   3  33      324.08      273.37    349.01 o 
  -1   3  33       23.16        0.00    227.45 o 
   0   3  33     6024.37     5663.70    423.77 o 
   1   3  33      689.53      642.64    356.99 o 
   2   3  33     1582.30     1526.42    316.20 o 
   3   3  33     1058.18      740.40    305.58 o 
   4   3  33     2133.91     2479.53    396.72 o 
   5   3  33        2.02        0.00    414.46 o 
  -5   4  33        4.68      145.69    340.53 o 
  -4   4  33       41.17      268.86    298.58 o 
  -3   4  33     2061.24     1926.20    445.75 o 
  -2   4  33     5140.41     4645.52    525.80 o 
  -1   4  33      901.77      913.04    286.88 o 
   0   4  33     4423.93     4203.35    407.08 o 
   1   4  33      728.87      755.17    377.22 o 
   2   4  33     3551.62     3670.55    390.86 o 
   3   4  33      153.15      579.14    301.20 o 
   4   4  33      693.80      729.58    332.09 o 
   5   4  33      273.52      532.33    377.27 o 
  -5   5  33      115.73       93.53    352.82 o 
  -4   5  33     1849.67     1721.25    396.19 o 
  -3   5  33      593.06      857.32    331.70 o 
  -2   5  33      654.83      590.35    275.34 o 
  -1   5  33      172.54      167.93    262.60 o 
   0   5  33       67.69      134.79    338.52 o 
   1   5  33      335.46      615.31    395.32 o 
   2   5  33      201.91      161.98    374.32 o 
   3   5  33      511.13      383.68    295.64 o 
   4   5  33      247.32      300.83    333.44 o 
  -4   6  33      161.51      215.11    345.20 o 
  -3   6  33      660.78      627.79    347.10 o 
  -2   6  33      440.14      201.28    259.75 o 
  -1   6  33     1463.19     1371.72    404.73 o 
   0   6  33     1937.87     1988.89    460.59 o 
   1   6  33      111.80      461.64    379.26 o 
   2   6  33       19.08      163.36    361.45 o 
   3   6  33      135.67      314.35    307.19 o 
   4   6  33      141.19      105.90    332.03 o 
  -3   7  33      197.76        0.00    322.52 o 
  -2   7  33     1087.87      648.70    386.68 o 
  -1   7  33        5.84      229.28    357.58 o 
   0   7  33     1625.31     1689.12    461.21 o 
   1   7  33     1037.04      899.27    556.47 o 
   2   7  33     1115.20     1039.08    468.35 o 
   3   7  33        3.45      341.22    456.13 o 
  -3   8  33      513.07      382.36    339.00 o 
  -2   8  33     4362.47     3772.40    565.47 o 
  -1   8  33        6.80      264.55    403.53 o 
   0   8  33       84.69        0.00    389.59 o 
   1   8  33       64.84        0.00    385.51 o 
   2   8  33      805.14     1324.17    504.80 o 
   3   8  33        1.25      343.54    493.36 o 
  -1   9  33      145.93      269.97    424.93 o 
   0   9  33     4841.27     5454.67    692.42 o 
   1   9  33      407.66      199.21    439.31 o 
  -4   0  34     2113.89     2723.28    723.91 o 
  -2   0  34      366.17      787.93    462.91 o 
   0   0  34      400.47      413.66    477.68 o 
   2   0  34     3269.67     3559.41    469.16 o 
   4   0  34        8.18      438.29    554.01 o 
  -5   1  34      138.33      250.39    403.16 o 
  -4   1  34      406.79     1109.25    391.63 o 
  -3   1  34       25.95      140.71    320.70 o 
  -2   1  34       76.90       61.22    324.68 o 
  -1   1  34       26.32      159.08    299.88 o 
   0   1  34     5986.50     5588.75    422.27 o 
   1   1  34       55.36        0.00    206.22 o 
   2   1  34      375.78      747.95    246.82 o 
   3   1  34        0.98       83.50    279.92 o 
   4   1  34     3811.99     3612.87    542.54 o 
   5   1  34        1.86      134.06    392.58 o 
  -5   2  34       54.33      118.37    379.17 o 
  -4   2  34     1392.55     1562.36    447.49 o 
  -3   2  34       57.99       11.36    348.54 o 
  -2   2  34      202.56      199.31    341.24 o 
  -1   2  34       74.34      239.67    331.88 o 
   0   2  34        6.79      207.72    246.19 o 
   1   2  34     1177.57     1559.17    319.96 o 
   2   2  34      217.92      409.52    272.24 o 
   3   2  34        5.49      112.83    283.04 o 
   4   2  34      221.86      464.39    324.73 o 
   5   2  34       40.65        0.00    431.27 o 
  -5   3  34       33.74        0.00    378.04 o 
  -4   3  34       94.12      298.98    316.33 o 
  -3   3  34      228.00      305.62    355.13 o 
  -2   3  34      382.59      364.93    341.09 o 
  -1   3  34       47.26        0.00    240.69 o 
   0   3  34      115.31      140.23    260.61 o 
   1   3  34      171.39      356.93    327.10 o 
   2   3  34        1.10       68.22    267.97 o 
   3   3  34      130.78       16.76    278.27 o 
   4   3  34      236.59       97.91    289.53 o 
   5   3  34        3.16      254.09    447.33 o 
  -5   4  34       10.53        0.00    346.49 o 
  -4   4  34      138.29        0.76    314.84 o 
  -3   4  34      427.67      331.07    363.90 o 
  -2   4  34      252.55      405.17    354.15 o 
  -1   4  34      797.69      923.98    287.29 o 
   0   4  34      204.35       76.47    327.96 o 
   1   4  34     1217.70     1070.20    398.25 o 
   2   4  34     1090.43      951.52    390.22 o 
   3   4  34     1987.33     2263.38    385.46 o 
   4   4  34      308.79      331.85    322.00 o 
   5   4  34       35.88      315.83    377.46 o 
  -4   5  34     1681.24     2254.84    427.66 o 
  -3   5  34      435.60      455.38    382.61 o 
  -2   5  34     2304.48     2520.16    467.57 o 
  -1   5  34       23.80       69.90    260.35 o 
   0   5  34       77.23       28.27    319.20 o 
   1   5  34       24.10      179.66    374.35 o 
   2   5  34      120.78      296.58    388.16 o 
   3   5  34      595.75      520.81    318.89 o 
   4   5  34     1025.24     1516.12    388.40 o 
  -4   6  34      305.30      354.83    362.08 o 
  -3   6  34      635.97      504.87    356.57 o 
  -2   6  34     5817.22     5160.88    471.37 o 
  -1   6  34      546.99      680.09    360.57 o 
   0   6  34      520.62      692.38    381.11 o 
   1   6  34      182.39      408.28    379.22 o 
   2   6  34     1385.52     1376.06    462.26 o 
   3   6  34       30.18      213.17    396.49 o 
   4   6  34       46.87      250.59    352.09 o 
  -3   7  34      546.77      837.96    380.80 o 
  -2   7  34     1992.86     1580.38    440.57 o 
  -1   7  34      235.73      665.64    393.44 o 
   0   7  34     2201.55     1861.40    470.69 o 
   1   7  34      569.97      504.05    401.37 o 
   2   7  34      590.54      514.09    418.26 o 
   3   7  34      502.64      894.83    494.82 o 
  -2   8  34     1065.64      872.36    431.05 o 
  -1   8  34      244.54      224.70    374.14 o 
   0   8  34      257.33      546.03    411.51 o 
   1   8  34       57.62        0.00    393.53 o 
   2   8  34      878.83      745.03    496.13 o 
   0   9  34        2.85        0.00    440.65 o 
  -5   0  35       67.48      293.01    556.47 o 
  -3   0  35     3549.00     3183.72    716.52 o 
  -1   0  35     1053.27     2610.01    645.12 o 
   1   0  35    12215.62    12591.60    700.56 o 
   3   0  35        5.13       36.93    480.14 o 
   5   0  35      137.38        7.39    618.03 o 
  -5   1  35      146.64      226.51    408.01 o 
  -4   1  35       96.94      225.54    375.46 o 
  -3   1  35     1226.34     1330.88    409.31 o 
  -2   1  35     1880.09     1734.98    428.73 o 
  -1   1  35       87.05      136.35    334.24 o 
   0   1  35       56.29      162.78    345.34 o 
   1   1  35      250.75      392.70    272.63 o 
   2   1  35     1863.78     2148.55    343.68 o 
   3   1  35      552.55      509.24    301.34 o 
   4   1  35      167.95      267.86    399.35 o 
   5   1  35        3.29        0.00    431.79 o 
  -5   2  35       98.32        0.00    389.99 o 
  -4   2  35     1468.19     1652.72    424.52 o 
  -3   2  35      102.34        0.00    408.74 o 
  -2   2  35     1183.33      979.82    370.07 o 
  -1   2  35      695.46      771.28    451.83 o 
   0   2  35     5290.29     5280.57    428.97 o 
   1   2  35     2102.93     2241.42    344.02 o 
   2   2  35     1838.78     2305.15    550.87 o 
   3   2  35        3.99       78.47    288.45 o 
   4   2  35     1907.64     1632.06    468.35 o 
   5   2  35      168.92      165.92    451.68 o 
  -5   3  35      406.25      571.35    437.78 o 
  -4   3  35        9.33        0.00    371.12 o 
  -3   3  35      677.85      627.63    379.62 o 
  -2   3  35     4549.85     5467.85    833.48 o 
  -1   3  35      595.67      738.26    371.21 o 
   0   3  35      385.71      238.86    268.22 o 
   1   3  35      800.81      672.58    372.30 o 
   2   3  35     1958.29     2379.63    372.22 o 
   3   3  35      213.76      128.81    292.68 o 
   4   3  35     1398.45     1508.54    376.63 o 
   5   3  35        6.46        2.99    410.31 o 
  -4   4  35     2106.25     2266.11    420.85 o 
  -3   4  35        0.26        0.00    314.74 o 
  -2   4  35      480.36      667.24    370.84 o 
  -1   4  35      791.17      888.88    293.22 o 
   0   4  35     1121.78      931.58    398.25 o 
   1   4  35      338.91      502.57    381.36 o 
   2   4  35     2239.17     2715.75    503.90 o 
   3   4  35      117.96      191.05    298.41 o 
   4   4  35     2480.18     3078.25    442.12 o 
  -4   5  35       36.41       36.36    323.84 o 
  -3   5  35      211.80      503.69    395.82 o 
  -2   5  35     3630.11     3179.19    521.35 o 
  -1   5  35      280.67      220.64    283.71 o 
   0   5  35       68.03        0.00    321.59 o 
   1   5  35        9.80       10.40    372.38 o 
   2   5  35       97.72      409.76    415.95 o 
   3   5  35      315.04      613.11    404.89 o 
   4   5  35       18.10      229.09    344.61 o 
  -4   6  35       65.55      337.90    366.22 o 
  -3   6  35       50.88       43.44    408.40 o 
  -2   6  35      189.41      340.06    300.90 o 
  -1   6  35      296.31      890.83    395.80 o 
   0   6  35      130.39       63.45    355.97 o 
   1   6  35      499.01      655.10    430.89 o 
   2   6  35      624.27      586.79    426.64 o 
   3   6  35        2.09        0.00    424.56 o 
  -3   7  35        8.94      212.80    410.31 o 
  -2   7  35       18.45        0.00    347.42 o 
  -1   7  35       30.49      144.35    375.56 o 
   0   7  35     2142.86     2601.90    517.18 o 
   1   7  35      295.81       30.34    414.38 o 
   2   7  35     1318.96     1237.57    467.12 o 
   3   7  35      766.55      715.09    500.05 o 
  -2   8  35       19.66        0.00    384.25 o 
  -1   8  35      522.16      709.38    446.00 o 
   0   8  35     4002.32     4309.09    602.97 o 
   1   8  35       46.81        0.00    418.71 o 
   2   8  35       25.08      476.62    453.22 o 
  -4   0  36     5154.09     5141.23    898.73 o 
  -2   0  36     7579.33     6741.71    886.42 o 
   0   0  36     3399.87     3725.43    709.14 o 
   2   0  36     2327.51     3143.87    464.42 o 
   4   0  36     3168.97     3612.16    775.62 o 
  -5   1  36       32.89        0.00    391.02 o 
  -4   1  36     1267.20      959.08    445.46 o 
  -3   1  36      123.09        0.00    356.05 o 
  -2   1  36       69.04      476.61    353.00 o 
  -1   1  36      251.21      252.74    350.41 o 
   0   1  36     2088.96     2452.11    450.13 o 
   1   1  36      131.32      213.38    287.77 o 
   2   1  36     6183.71     6279.22    655.33 o 
   3   1  36       21.41        0.00    293.00 o 
   4   1  36      302.79      280.82    401.30 o 
   5   1  36        0.54        0.00    444.87 o 
  -5   2  36       28.82        0.00    354.11 o 
  -4   2  36     1000.97     1109.20    437.85 o 
  -3   2  36       19.09        0.00    341.09 o 
  -2   2  36     1964.20     2196.71    458.66 o 
  -1   2  36      284.26      540.41    366.76 o 
   0   2  36     1653.15     1907.23    328.07 o 
   1   2  36        0.53       67.20    272.02 o 
   2   2  36     1006.71     1029.46    306.80 o 
   3   2  36        1.37        0.00    293.11 o 
   4   2  36      403.60      444.25    411.79 o 
   5   2  36       43.21        0.00    415.95 o 
  -4   3  36       31.46      222.96    403.05 o 
  -3   3  36       25.46      320.38    374.52 o 
  -2   3  36     1232.32     1195.33    426.18 o 
  -1   3  36        0.70        0.00    323.45 o 
   0   3  36     2314.21     2529.40    354.33 o 
   1   3  36      426.00      373.12    381.19 o 
   2   3  36      174.81      236.40    382.84 o 
   3   3  36      253.13      330.35    327.47 o 
   4   3  36      208.81      277.96    336.48 o 
  -4   4  36      156.91      182.18    398.01 o 
  -3   4  36        1.11       73.52    372.78 o 
  -2   4  36        0.81      132.69    355.13 o 
  -1   4  36      375.60      135.96    353.92 o 
   0   4  36       66.33      252.07    363.84 o 
   1   4  36     1552.29     2227.51    482.61 o 
   2   4  36     1540.27     1647.34    555.24 o 
   3   4  36       94.94       80.40    286.88 o 
   4   4  36     1637.96     1759.17    409.32 o 
  -4   5  36     1033.66     1094.91    433.14 o 
  -3   5  36      209.62       40.19    398.89 o 
  -2   5  36     6110.41     5354.86    730.07 o 
  -1   5  36      977.25      859.13    389.27 o 
   0   5  36     2938.23     3024.97    494.39 o 
   1   5  36      144.85       94.07    376.07 o 
   2   5  36      329.59     1225.89    471.96 o 
   3   5  36       49.43      211.94    426.47 o 
   4   5  36      447.64      576.53    369.07 o 
  -3   6  36       20.72       63.23    409.39 o 
  -2   6  36      824.96      690.00    414.37 o 
  -1   6  36      711.30      799.69    394.12 o 
   0   6  36     4145.20     3977.60    566.75 o 
   1   6  36       46.78        2.83    369.73 o 
   2   6  36      118.95      348.92    447.22 o 
   3   6  36       24.25        0.00    436.08 o 
  -2   7  36     4111.39     3806.68    795.32 o 
  -1   7  36      429.69      256.57    372.59 o 
   0   7  36     1894.95     1959.17    497.62 o 
   1   7  36       27.47        0.00    412.93 o 
   2   7  36     2090.26     2118.87    548.85 o 
  -1   8  36      129.94       87.00    413.74 o 
   0   8  36      967.15      440.49    449.77 o 
   1   8  36       98.90        0.00    437.52 o 
  -5   0  37      686.34      866.72    576.17 o 
  -3   0  37      122.19      209.29    544.16 o 
  -1   0  37     1380.43     1213.90    578.64 o 
   1   0  37      434.48      972.60    534.31 o 
   3   0  37      283.22      797.78    563.86 o 
  -4   1  37      472.94      563.67    439.21 o 
  -3   1  37        7.65        0.00    370.80 o 
  -2   1  37      608.51      478.63    387.04 o 
  -1   1  37     1729.19     1574.27    428.30 o 
   0   1  37      515.25      819.48    382.99 o 
   1   1  37     4883.72     4913.76    436.87 o 
   2   1  37      222.80      474.06    296.15 o 
   3   1  37      122.20        3.90    358.40 o 
   4   1  37      669.69      993.08    452.43 o 
  -4   2  37      268.76      249.83    377.95 o 
  -3   2  37       18.56      141.57    393.32 o 
  -2   2  37     2526.35     1924.52    444.15 o 
  -1   2  37      347.62      469.12    373.32 o 
   0   2  37     3103.52     2910.52    485.18 o 
   1   2  37      326.55      491.08    369.10 o 
   2   2  37     3280.17     3561.93    511.07 o 
   3   2  37      220.98      476.26    325.20 o 
   4   2  37     2123.37     2160.79    511.63 o 
  -4   3  37     4193.81     4118.27    598.80 o 
  -3   3  37      453.57      670.38    385.96 o 
  -2   3  37      728.45     1084.32    415.95 o 
  -1   3  37        2.68        0.00    339.92 o 
   0   3  37     2329.56     2280.58    356.57 o 
   1   3  37        3.50        0.00    348.40 o 
   2   3  37     2156.51     2167.20    479.40 o 
   3   3  37     1395.03     1168.29    358.21 o 
   4   3  37     1083.87     1314.41    386.03 o 
  -4   4  37      158.59      307.88    398.13 o 
  -3   4  37      124.71       59.79    388.48 o 
  -2   4  37     1946.38     1317.99    443.72 o 
  -1   4  37      550.18      589.77    420.15 o 
   0   4  37      979.68     1120.07    405.08 o 
   1   4  37      817.24     1068.52    428.96 o 
   2   4  37        7.24      269.66    347.86 o 
   3   4  37      609.32      506.47    412.29 o 
   4   4  37      845.37      537.91    363.30 o 
  -3   5  37      109.82      328.59    399.22 o 
  -2   5  37      309.35      378.19    395.18 o 
  -1   5  37        3.95        0.00    331.56 o 
   0   5  37     4477.22     4242.24    551.00 o 
   1   5  37      105.99        0.00    377.84 o 
   2   5  37      580.14      285.94    389.24 o 
   3   5  37        4.52        0.00    414.28 o 
  -3   6  37       26.37        0.00    410.50 o 
  -2   6  37      184.69      152.66    563.86 o 
  -1   6  37      482.62      470.02    384.73 o 
   0   6  37       32.30       41.16    391.30 o 
   1   6  37      414.58      304.78    435.03 o 
   2   6  37      121.32      340.19    458.23 o 
   3   6  37      107.08      214.08    400.29 o 
  -2   7  37       17.88        0.00    546.63 o 
  -1   7  37        1.58        0.00    394.35 o 
   0   7  37        1.73       48.97    375.25 o 
   1   7  37      169.05      405.83    453.98 o 
   2   7  37      568.06      226.20    473.59 o 
  -4   0  38        9.89        0.00    583.56 o 
  -2   0  38     6963.24     7189.85    952.90 o 
   0   0  38     1091.49      549.09    551.55 o 
   2   0  38     1780.96     2785.74    641.42 o 
   4   0  38        2.82        0.00    554.01 o 
  -4   1  38     1260.74     1584.23    509.25 o 
  -3   1  38      275.89      219.38    378.56 o 
  -2   1  38      123.80      466.40    394.49 o 
  -1   1  38      204.20       79.15    362.11 o 
   0   1  38      811.71      885.32    395.87 o 
   1   1  38      132.87       59.98    291.15 o 
   2   1  38     1703.99     1831.54    346.94 o 
   3   1  38      383.63      607.54    397.70 o 
   4   1  38     2361.95     2882.69    533.54 o 
  -4   2  38      185.63        2.79    394.57 o 
  -3   2  38        4.92        0.00    391.18 o 
  -2   2  38     1036.32     1248.72    435.26 o 
  -1   2  38       47.59      163.94    364.86 o 
   0   2  38       62.68       43.71    347.92 o 
   1   2  38      237.15      254.98    360.74 o 
   2   2  38      720.55      520.32    403.65 o 
   3   2  38       53.34       22.94    313.13 o 
   4   2  38       68.35        0.00    385.35 o 
  -4   3  38      174.44      165.58    420.47 o 
  -3   3  38       14.50      119.01    384.35 o 
  -2   3  38      239.00      183.71    397.77 o 
  -1   3  38       72.81        0.00    364.39 o 
   0   3  38      234.10      300.90    276.63 o 
   1   3  38        7.72      179.06    371.26 o 
   2   3  38      954.01     1151.18    444.74 o 
   3   3  38      575.32      594.94    336.38 o 
   4   3  38       49.98       40.60    374.01 o 
  -3   4  38      305.14      135.50    399.31 o 
  -2   4  38       16.59        0.00    353.44 o 
  -1   4  38      755.93      387.82    391.06 o 
   0   4  38      337.35      445.23    384.49 o 
   1   4  38      165.28      166.56    393.57 o 
   2   4  38       38.41      264.09    400.68 o 
   3   4  38     1150.23     1783.64    515.44 o 
  -3   5  38        4.69        5.50    414.63 o 
  -2   5  38        0.51       14.54    389.99 o 
  -1   5  38        5.74        0.00    586.02 o 
   0   5  38     4618.74     5251.67    608.91 o 
   1   5  38       18.20      127.72    399.31 o 
   2   5  38      149.86      278.63    437.74 o 
   3   5  38      171.69      277.29    451.09 o 
  -2   6  38     1922.94     2023.99    733.76 o 
  -1   6  38      127.52       24.13    383.55 o 
   0   6  38       31.14        0.00    394.61 o 
   1   6  38      305.98      834.73    459.63 o 
   2   6  38     2094.70     2369.35    609.41 o 
  -1   7  38        6.86      344.75    416.61 o 
   0   7  38     6365.60     6158.10    700.82 o 
   1   7  38       43.15      124.44    453.27 o 
  -3   0  39       60.82      322.56    588.48 o 
  -1   0  39     1463.75     1437.97    618.03 o 
   1   0  39      163.80        0.00    504.77 o 
   3   0  39     2292.49     2137.26    679.59 o 
  -4   1  39       49.43        0.00    420.47 o 
  -3   1  39        1.20      619.41    409.76 o 
  -2   1  39      286.61      169.86    364.95 o 
  -1   1  39        5.68        0.00    333.39 o 
   0   1  39      675.59      854.35    418.71 o 
   1   1  39      145.15      142.68    370.25 o 
   2   1  39      592.66      984.26    408.05 o 
   3   1  39     2938.67     3003.21    516.13 o 
   4   1  39      553.83      511.95    444.89 o 
  -4   2  39     2181.51     2538.12    557.43 o 
  -3   2  39       94.64      484.46    436.50 o 
  -2   2  39      373.61      570.38    396.07 o 
  -1   2  39      244.73      301.67    395.45 o 
   0   2  39     1538.84     1878.59    462.22 o 
   1   2  39      545.35      589.70    413.66 o 
   2   2  39     1694.85     2293.90    490.06 o 
   3   2  39      537.06      436.39    332.81 o 
   4   2  39      604.01      739.96    473.54 o 
  -3   3  39      396.38       86.38    410.89 o 
  -2   3  39     3046.00     2922.06    541.96 o 
  -1   3  39      794.22      849.20    426.48 o 
   0   3  39     1995.71     1735.91    699.29 o 
   1   3  39       26.65      227.29    376.82 o 
   2   3  39     1347.95     1580.48    474.54 o 
   3   3  39      105.83      378.36    403.47 o 
  -3   4  39       21.41        0.00    406.21 o 
  -2   4  39      666.10      495.01    406.32 o 
  -1   4  39       35.53       62.46    363.44 o 
   0   4  39     1607.56     1688.13    471.70 o 
   1   4  39      725.51     1019.59    443.41 o 
   2   4  39      647.21      728.27    445.58 o 
   3   4  39      126.20      143.68    442.73 o 
  -3   5  39      894.32      752.41    465.99 o 
  -2   5  39     1141.88     1184.41    474.62 o 
  -1   5  39      325.95      406.28    635.27 o 
   0   5  39     1105.04     1511.54    451.54 o 
   1   5  39        0.10      352.05    422.44 o 
   2   5  39     1392.12     1552.80    512.35 o 
   3   5  39      200.19      538.13    486.75 o 
  -2   6  39       28.74      667.28    627.88 o 
  -1   6  39        0.19        0.00    586.02 o 
   0   6  39       10.72        0.00    414.38 o 
   1   6  39      271.20      372.12    444.98 o 
   2   6  39        9.81       53.85    450.44 o 
  -4   0  40     3693.37     3003.98    859.33 o 
  -2   0  40      171.16      231.45    573.71 o 
   0   0  40     4523.97     5178.17    837.17 o 
   2   0  40      485.72      226.53    512.15 o 
  -4   1  40      224.17      313.32    462.34 o 
  -3   1  40       13.30      179.61    433.15 o 
  -2   1  40     3364.22     3158.45    554.54 o 
  -1   1  40      358.50        0.00    378.97 o 
   0   1  40      968.89     1263.96    434.77 o 
   1   1  40      105.15       23.83    396.41 o 
   2   1  40      158.98      187.62    456.75 o 
   3   1  40        0.14       98.39    388.48 o 
  -3   2  40       11.79      190.76    432.45 o 
  -2   2  40       41.14      292.55    411.43 o 
  -1   2  40       21.38        0.00    379.57 o 
   0   2  40      380.66      437.60    396.85 o 
   1   2  40       62.95      283.19    383.13 o 
   2   2  40      939.19     1229.74    454.73 o 
   3   2  40        7.25        0.00    334.77 o 
  -3   3  40       82.81      321.57    443.61 o 
  -2   3  40        4.52      123.10    419.99 o 
  -1   3  40        2.79        0.00    355.17 o 
   0   3  40      510.95      211.76    608.18 o 
   1   3  40        9.66        0.00    379.35 o 
   2   3  40      620.60      606.34    423.36 o 
   3   3  40      423.59      320.54    557.71 o 
  -3   4  40       51.50        0.00    408.73 o 
  -2   4  40      108.90      273.63    429.00 o 
  -1   4  40       11.67        0.00    593.41 o 
   0   4  40      164.97      344.72    566.32 o 
   1   4  40      608.16      759.87    412.36 o 
   2   4  40        6.80        0.00    411.50 o 
   3   4  40       57.93        0.00    443.22 o 
  -2   5  40     5255.71     5035.77    652.07 o 
  -1   5  40       64.53        0.00    622.96 o 
   0   5  40      114.16        0.00    362.72 o 
   1   5  40      168.82      115.34    414.53 o 
   2   5  40     2086.17     2375.10    557.91 o 
  -1   6  40       38.90        0.00    645.12 o 
   0   6  40     3410.38     3400.23    596.52 o 
   1   6  40      617.60      742.51    487.99 o 
  -3   0  41     1017.38      952.90    682.05 o 
  -1   0  41      406.66      810.09    600.80 o 
   1   0  41     1551.68     1940.27    716.52 o 
   3   0  41      838.67     1728.52    679.59 o 
  -3   1  41      510.70      640.25    472.01 o 
  -2   1  41      660.70      582.45    444.83 o 
  -1   1  41      363.34      324.01    409.69 o 
   0   1  41      485.44      750.81    426.23 o 
   1   1  41      305.25      435.82    578.64 o 
   2   1  41      764.03      997.82    424.89 o 
   3   1  41      267.47      453.14    438.59 o 
  -3   2  41      352.55      577.67    435.30 o 
  -2   2  41     1795.73     1890.77    509.92 o 
  -1   2  41       13.19      265.21    411.20 o 
   0   2  41     2141.64     2051.21    504.91 o 
   1   2  41      249.75        4.92    586.02 o 
   2   2  41       37.79       40.48    415.23 o 
   3   2  41       34.82      140.35    581.10 o 
  -3   3  41        5.19      124.63    411.20 o 
  -2   3  41     2402.25     2679.87    539.73 o 
  -1   3  41       98.97       83.05    432.64 o 
   0   3  41     1377.06     1681.74    721.45 o 
   1   3  41       36.57      286.28    415.08 o 
   2   3  41     3085.44     4064.52    595.18 o 
   3   3  41        3.29      335.20    462.78 o 
  -2   4  41     2445.31     3313.32    587.18 o 
  -1   4  41       13.57        0.00    603.26 o 
   0   4  41     1428.44     1871.33    696.82 o 
   1   4  41        6.84        0.00    395.70 o 
   2   4  41      489.05      649.93    466.46 o 
  -1   5  41      179.55        0.00    647.58 o 
   0   5  41      149.17      145.52    425.57 o 
   1   5  41       60.41      100.18    433.63 o 
  -2   0  42     1485.12     1799.92    728.83 o 
   0   0  42      909.91      874.11    640.19 o 
  -3   1  42        8.03       11.55    476.45 o 
  -2   1  42        4.59       81.23    419.59 o 
  -1   1  42       12.78      140.51    410.89 o 
   0   1  42     2098.77     2342.85    515.44 o 
   1   1  42      305.31      290.55    595.87 o 
   2   1  42      143.11       96.60    388.60 o 
   3   1  42        1.76      148.41    412.46 o 
  -2   2  42      265.63      450.36    450.78 o 
  -1   2  42       30.08      212.52    398.95 o 
   0   2  42       95.19      233.83    413.68 o 
   1   2  42       57.16        0.00    590.95 o 
   2   2  42      540.94      409.10    432.13 o 
  -2   3  42      283.10      342.79    448.97 o 
  -1   3  42      103.70        0.00    421.03 o 
   0   3  42       50.95        0.00    529.39 o 
   1   3  42       19.00        0.00    635.27 o 
   2   3  42      474.67     1086.14    479.87 o 
  -2   4  42     1444.84     1406.02    515.07 o 
  -1   4  42       47.98        0.00    659.89 o 
   0   4  42       25.74        0.00    640.19 o 
   1   4  42       32.64       32.39    412.74 o 
   0   5  42     1880.44     2848.85    874.11 o 
  -1   0  43      591.23      647.58    642.65 o 
   1   0  43      169.65      502.30    625.42 o 
  -2   1  43      324.95      289.26    450.24 o 
  -1   1  43      235.37      264.38    435.26 o 
   0   1  43      472.00      504.87    438.90 o 
   1   1  43        3.19        0.00    568.79 o 
  -2   2  43     1549.70     1952.93    548.31 o 
  -1   2  43       26.79      403.22    442.78 o 
   0   2  43      385.40      714.06    669.74 o 
   1   2  43      114.75      233.92    620.49 o 
   2   2  43     1985.14     1957.43    519.90 o 
  -1   3  43       64.29        0.00    422.44 o 
   0   3  43     1844.41     2117.56    785.47 o 
   1   3  43      232.06      398.89    682.05 o 
  -1   4  43      223.58      750.99    736.22 o 
   0   4  43      938.37      411.20    691.90 o 
  -2   0  44      292.05      389.04    659.89 o 
   0   0  44     2475.75     3708.19    847.02 o 
  -1   1  44        2.32      201.01    443.32 o 
   0   1  44      328.71      370.42    450.91 o 
   1   1  44       61.73       64.02    642.65 o 
  -1   2  44        4.23        0.00    431.02 o 
   0   2  44      515.81      430.90    684.51 o 
   1   2  44        7.97      349.64    674.66 o 
   0   3  44       77.40       49.25    672.20 o 
   0   1  45        9.33        0.00    446.24 o 
                                                 
